# Supplementary material for: Oxidized hemoglobin triggers polyreactivity and autoreactivity of human IgG via transfer of heme
Source: Commun Biol. 2023 Feb 11;6:168. doi: 10.1038/s42003-023-04535-5 (PMC9922299; doi:10.1038/s42003-023-04535-5)
Supplement: Supplementary file 4 — Supplementary Data 1 [file 42003_2023_4535_MOESM4_ESM.xlsx]

## Sheet: Data 
Hemoglobin
	Langmuir association global 125-7.81 nM							Langmuir dissociation global 125-7.81 nM
	T, C				ka	lnka					kd	lnkd		KD	lnKD		Goodness of fit (χ2)
	10	32000	32400	32300	32233.3	10.3808		0.000977	0.000932	0.00095	0.000953	-6.9559		2.95657e-08	-17.3367		0.261667
	15	30300	29900	30300	30166.7	10.3145		0.00136	0.00134	0.00135	0.00135	-6.60765		4.47514e-08	-16.9221		0.218
	20	28700	28600	29100	28800	10.2681		0.00162	0.00163	0.00165	0.00163333	-6.41713		5.6713e-08	-16.6853		0.251667
	25	32800	32500	32800	32700	10.3951		0.00159	0.00161	0.00161	0.00160333	-6.43567		4.90316e-08	-16.8308		0.248667
	30	24100	23700	23700	23833.3	10.0788		0.00152	0.00155	0.00158	0.00155	-6.4695		6.5035e-08	-16.5483		0.410667
	35	35200	35700	35400	35433.3	10.4754		0.00199	0.00192	0.00201	0.00197333	-6.22803		5.56914e-08	-16.7034		0.748667
Myoglobin
	Langmuir association global 125-7.81 nM							Langmuir dissociation global 125-7.81 nM
	T, C				ka	lnka					kd	lnkd		KD	lnKD		Goodness of fit (χ2)
	10	32200	31700	31800	31900	10.3704		0.0023	0.0024	0.00235	0.00235	-6.05334		7.36677e-08	-16.4237		0.18
	15	33700	33400	33400	33500	10.4193		0.00257	0.00248	0.00247	0.00250667	-5.9888		7.48259e-08	-16.4081		0.142
	20	46300	46200	46100	46200	10.7407		0.0024	0.00245	0.00249	0.00244667	-6.01303		5.29582e-08	-16.7538		0.212333
	25	79600	78500	78700	78933.3	11.2764		0.0013	0.00143	0.00133	0.00135333	-6.60518		1.71453e-08	-17.8815		0.324
	30	72300	74600	70200	72366.7	11.1895		0.00151	0.0015	0.00153	0.00151333	-6.49344		2.0912e-08	-17.6829		0.455667
	35	107000	110000	109000	108667	11.596		0.00102	0.000923	0.000987	0.000976667	-6.93137		8.98773e-09	-18.5274		0.904667
Kinetic data were obtained after three fits of binding curves.
