# Supplementary material for: Oxidized hemoglobin triggers polyreactivity and autoreactivity of human IgG via transfer of heme
Source: Commun Biol. 2023 Feb 11;6:168. doi: 10.1038/s42003-023-04535-5 (PMC9922299; doi:10.1038/s42003-023-04535-5)
Supplement: Supplementary file 5 — Supplementary Data 2 [file 42003_2023_4535_MOESM5_ESM.xlsx]

## Sheet: Figure 1
	Figure 1a
	metHb, 𝝻M	Factor IX					apo Hb					Factor VIII
	0	0.1089	0.1089	0.1096	0.1001		0.0539	0.0511	0.0523	0.0509		0.0954	0.0971	0.0992	0.0948
	0.01	0.1652	0.1628	0.1649	0.1528		0.0883	0.0844	0.0851	0.0848		0.1384	0.1371	0.1419	0.1351
	0.02	0.2112	0.2077	0.2108	0.2047		0.1154	0.1138	0.1135	0.1182		0.1253	0.1252	0.1247	0.1246
	0.04	0.2984	0.2985	0.2979	0.2883		0.1912	0.1833	0.1899	0.1984		0.163	0.1605	0.167	0.1649
	0.08	0.362	0.3589	0.3805	0.3619		0.2711	0.2663	0.2676	0.2853		0.1438	0.2184	0.2149	0.2225
	0.16	0.464	0.5727	0.5985	0.5575		0.4116	0.414	0.4249	0.4413		0.3118	0.3104	0.3143	0.3243
	0.32	0.6294	0.5964	0.6051	0.6083		0.5324	0.5407	0.5624	0.5627		0.4412	0.4328	0.4319	0.5343
	0.64	0.6829	0.6992	0.6575	0.6702		0.6634	0.6418	0.647	0.6578		0.6019	0.5622	0.5451	0.5141
	1.28	0.7949	0.7799	0.7718	0.765		0.7006	0.6841	0.7065	0.7067		0.6424	0.6933	0.6902	0.6648
	2.56	0.797	0.7965	0.8022	0.737		0.6269	0.6588	0.683	0.684		0.6336	0.703	0.7254	0.7326
	5.12	0.6971	0.6994	0.7114	0.6875		0.5895	0.6195	0.6466	0.6522		0.6223	0.6267	0.717	0.7119
	Figure 1d
		DT	CRP	FIX	LPS	Tg	Hb	VWF	Tub	FB	MBP	FVIII
	metHb	0.5456	0.7147	0.7556	0.4123	0.4663	0.6227	0.5973	1.3134	0.581	0.3609	0.4118
		0.5148	0.7111	0.7108	0.3834	0.4679	0.5984	0.493	1.269	0.5362	0.369	0.4021
		0.5266	0.7197	0.7078	0.4014	0.4764	0.6084	0.5682	1.3334	0.5814	0.3534	0.4028
	native	0.0747	0.1404	0.0821	0.0603	0.0663	0.3373	0.0739	0.1832	0.0475	0.0704	0.0681
		0.0745	0.1525	0.084	0.0593	0.0676	0.3391	0.0761	0.1833	0.0477	0.067	0.0655
		0.0777	0.2346	0.0881	0.0618	0.0694	0.3184	0.0944	0.1794	0.0477	0.0666	0.0661
	Figure 1e
	Myo, 𝝻M		Factor IX			Cyt C, 𝝻M		Factor IX			Myo, 𝝻M		apo-Hb			Cyt C, 𝝻M		apo-Hb
	0	0.3099	0.3133	0.3212		0	0.3282	0.319	0.3295		0	0.1767	0.1803	0.1811		0	0.1826	0.182	0.1776
	0.02	0.3159	0.2984	0.3728		0.02	0.3401	0.3219	0.3189		0.02	0.1897	0.1934	0.1945		0.02	0.177	0.1942	0.172
	0.04	0.3126	0.3141	0.3195		0.04	0.2936	0.266	0.3008		0.04	0.1873	0.1882	0.1951		0.04	0.1747	0.1769	0.1786
	0.08	0.3655	0.3331	0.3626		0.08	0.3159	0.311	0.3186		0.08	0.22	0.2188	0.2225		0.08	0.184	0.165	0.1871
	0.16	0.412	0.4228	0.4225		0.16	0.3114	0.3072	0.3258		0.16	0.2253	0.2778	0.2885		0.16	0.1789	0.1819	0.1886
	0.32	0.4665	0.4795	0.4779		0.32	0.3202	0.3115	0.317		0.32	0.3414	0.3384	0.3506		0.32	0.1865	0.1895	0.1859
	0.64	0.4103	0.4651	0.5101		0.64	0.2946	0.2949	0.3016		0.64	0.3681	0.3761	0.3856		0.64	0.1652	0.1647	0.1681
	1.28	0.6337	0.6267	0.6194		1.28	0.309	0.3298	0.3023		1.28	0.627	0.6329	0.6384		1.28	0.1684	0.1683	0.173
	2.56	0.7287	0.7428	0.7395		2.56	0.2769	0.2822	0.286		2.56	0.9478	0.9147	0.9416		2.56	0.1518	0.1449	0.1504
	5.12	0.7328	0.7482	0.8382		5.12	0.3085	0.31	0.3039		5.12	0.9389	0.867	0.887		5.12	0.1565	0.1612	0.171
	Figure 1f
		negativie	serum	serum+Hb
		6808	7158	25915
		6869	7162	31050

## Sheet: Figure 2
	Figure 2a
Pooled IgG					Factor IX							apoHb
	metHb, 𝝻M		without ASC			with ASC				without ASC			with ASC
	0	0.2638	0.2777	0.2806	0.2948	0.2819	0.2911		0.1287	0.1298	0.1315	0.1267	0.1326	0.1331
	0.01	0.321	0.3562	0.3465	0.2607	0.2725	0.2757		0.1884	0.1915	0.1869	0.1208	0.1192	0.1228
	0.02	0.4718	0.4504	0.4649	0.2696	0.2781	0.2735		0.3094	0.2875	0.2941	0.1201	0.1232	0.1238
	0.04	0.5823	0.5874	0.5865	0.2559	0.2622	0.281		0.419	0.4428	0.4409	0.1179	0.1194	0.1208
	0.08	0.7922	0.7816	0.7045	0.2669	0.259	0.2706		0.6928	0.697	0.706	0.1175	0.1149	0.116
	0.16	0.9384	0.9492	0.9753	0.2667	0.2585	0.2695		1.0199	0.9951	0.989	0.1182	0.1165	0.1173
	0.32	1.1597	1.1533	1.1778	0.2656	0.2634	0.2735		1.2582	1.2209	1.2677	0.1201	0.1191	0.1191
	0.64	1.2782	1.2662	1.2655	0.2645	0.2666	0.2745		1.3378	1.3444	1.3237	0.1158	0.1196	0.1194
	1.28	1.2931	1.2819	1.2634	0.2415	0.2366	0.2412		1.2653	1.2992	1.3046	0.1009	0.1018	0.1046
Ab21					Factor IX							apoHb
	metHb, 𝝻M		without ASC			with ASC				without ASC			with ASC
	0	0.1299	0.1217	0.1255	0.1094	0.1167	0.1143		0.1265	0.1154	0.1015	0.1006	0.0997	0.1013
	0.005	0.1559	0.1282	0.1492	0.1526	0.1651	0.1593		0.1608	0.1612	0.1602	0.1643	0.1691	0.1675
	0.01	0.1771	0.1741	0.1776	0.1281	0.1265	0.1268		0.2045	0.203	0.2112	0.1749	0.1988	0.1572
	0.02	0.2434	0.224	0.2355	0.1219	0.1209	0.1229		0.2699	0.2651	0.2615	0.1542	0.1441	0.1481
	0.04	0.2885	0.2886	0.2959	0.1391	0.1497	0.1559		0.3046	0.3781	0.4127	0.1571	0.1553	0.1558
	0.08	0.5538	0.5669	0.5741	0.1491	0.1442	0.1898		0.669	0.6478	0.6701	0.1621	0.1587	0.1717
	0.16	0.6151	0.6212	0.6216	0.166	0.1674	0.1767		0.6886	0.7201	0.7283	0.165	0.1661	0.1532
	0.32	0.6148	0.609	0.6264	0.1776	0.1789	0.1757		0.7882	0.7804	0.7664	0.1842	0.1686	0.1693
	0.64	0.7542	0.7417	0.7585	0.1486	0.1465	0.1552		0.8228	0.8019	0.8001	0.1597	0.1768	0.1611
	Figure 2b
Pooled IgG					Factor IX							apoHb
	metHb, 𝝻M		without dithionite			with dithionite				without dithionite			with dithionite
	0	0.2165	0.227	0.2214	0.2266	0.2293	0.2361		0.1361	0.1352	0.1361	0.1347	0.134	0.1344
	0.01	0.3111	0.3015	0.3216	0.23	0.2255	0.2307		0.216	0.2387	0.24	0.1307	0.1309	0.1345
	0.02	0.3983	0.3918	0.4244	0.2326	0.2361	0.2418		0.3535	0.3483	0.3529	0.1323	0.1363	0.1334
	0.04	0.4924	0.4498	0.5003	0.2327	0.2425	0.246		0.5001	0.5088	0.4914	0.1373	0.1379	0.1381
	0.08	0.6658	0.6431	0.6742	0.2616	0.2615	0.2605		0.7142	0.7621	0.8006	0.1451	0.1455	0.1461
	0.16	0.7557	0.7611	0.7147	0.2556	0.2807	0.2744		0.8918	0.9474	0.9487	0.1569	0.1552	0.1581
	0.32	0.7533	0.7709	0.751	0.3189	0.3287	0.3121		0.854	0.961	0.9302	0.1773	0.1768	0.1802
	0.64	0.774	0.7482	0.7641	0.3753	0.3808	0.3698		0.9866	0.995	0.9999	0.2129	0.2165	0.2169
	1.28	0.6806	0.7059	0.6933	0.3672	0.3571	0.3673		0.7081	0.8908	0.8638	0.2143	0.2145	0.2098
Ab21					Factor IX							apoHb
	metHb, 𝝻M		without dithionite			with dithionite				without dithionite			with dithionite
	0	0.1223	0.1225	0.1258	0.2185	0.2091	0.2082		0.1346	0.158	0.145	0.1562	0.1661	0.1572
	0.005	0.24	0.2578	0.2468	0.3119	0.3076	0.3373		0.2989	0.3203	0.3296	0.2196	0.2238	0.2308
	0.01	0.3277	0.3119	0.3149	0.2669	0.299	0.3033		0.3308	0.3251	0.3527	0.1806	0.1863	0.189
	0.02	0.3769	0.3811	0.3836	0.28	0.273	0.3057		0.3886	0.4098	0.4285	0.2109	0.2469	0.2242
	0.04	0.5902	0.582	0.5937	0.3257	0.342	0.3596		0.532	0.5697	0.607	0.2336	0.2263	0.2262
	0.08	0.6429	0.6316	0.6699	0.3164	0.3165	0.3441		0.6781	0.7268	0.7592	0.274	0.234	0.2418
	0.16	0.8919	0.8814	0.8729	0.3779	0.4005	0.4301		0.8719	0.8786	0.9018	0.2374	0.2219	0.2316
	0.32	0.8203	0.7961	0.7885	0.3808	0.3565	0.41		0.9057	0.9562	0.9739	0.2674	0.2624	0.2685
	0.64	0.8397	0.799	0.7773	0.3442	0.3397	0.3535		0.8841	0.9151	0.9576	0.2233	0.2376	0.2288
	Figure 2c
Pooled IgG					Factor IX							apoHb
	metHb, 𝝻M		without peroxide			with peroxide				without peroxide			with peroxide
	0	0.3129	0.2256	0.2304	0.2409	0.2579	0.2679		0.1228	0.1263	0.1233	0.1338	0.1321	0.1355
	0.01	0.2894	0.3073	0.309	0.2745	0.282	0.29		0.2426	0.2316	0.2326	0.1779	0.1768	0.1742
	0.02	0.2997	0.3415	0.3574	0.274	0.2706	0.3058		0.3199	0.342	0.3246	0.2061	0.2355	0.205
	0.04	0.3901	0.4089	0.4292	0.4064	0.3974	0.3989		0.4613	0.4868	0.4651	0.3233	0.3454	0.3415
	0.08	0.5087	0.5225	0.543	0.4984	0.4975	0.4739		0.6324	0.6728	0.693	0.4755	0.4727	0.472
	0.16	0.6702	0.684	0.6602	0.5993	0.5967	0.5932		0.8097	0.8804	0.8585	0.6545	0.634	0.6549
	0.32	0.7408	0.6941	0.7226	0.8322	0.8335	0.8215		0.9097	0.9464	0.9321	1.0042	1.0148	1.0238
	0.64	0.6158	0.6281	0.6442	1.0097	1.0199	1.0131		0.7455	0.7703	0.7619	1.2319	1.2056	1.2278
	1.28	0.6263	0.6291	0.4606	1.1633	1.174	1.1741		0.668	0.714	0.6522	1.4168	1.4075	1.4153
Ab21					Factor IX							apoHb
	metHb, 𝝻M		without peroxide			with peroxide				without peroxide			with peroxide
	0	0.132	0.1251	0.1293	0.143	0.1418	0.1451		0.1066	0.1071	0.1079	0.1239	0.1218	0.1209
	0.005	0.1814	0.1871	0.1936	0.1598	0.1554	0.1856		0.153	0.1557	0.163	0.1331	0.1401	0.1375
	0.01	0.1994	0.1899	0.1941	0.2049	0.212	0.2588		0.2226	0.2173	0.2304	0.1679	0.173	0.1731
	0.02	0.2123	0.2146	0.2219	0.2239	0.2306	0.244		0.1893	0.189	0.1965	0.2039	0.2022	0.1984
	0.04	0.266	0.2485	0.257	0.2567	0.2565	0.2667		0.2716	0.2652	0.2767	0.2815	0.2828	0.2851
	0.08	0.3	0.309	0.3298	0.4006	0.3947	0.3954		0.3028	0.3043	0.3271	0.4359	0.4316	0.4574
	0.16	0.3859	0.3529	0.3599	0.6875	0.6962	0.693		0.4593	0.427	0.4383	0.722	0.7277	0.7419
	0.32	0.4894	0.495	0.4802	0.9458	0.9544	0.9445		0.5698	0.5684	0.5862	0.9608	0.9725	0.9701
	0.64	0.5955	0.5877	0.6231	1.4372	1.4037	1.4292		0.6624	0.6453	0.6588	1.3741	1.3627	1.3949

## Sheet: Figure 3
	Figure 3b								Figure 3c
				A 414 nm										Factor IX									apoHb
		Time (s)	CTRL	Cyt C	Myo
		0	-0.0004	0.0375	0.094					pIgG, mg/ml	Control		Cyt C		Myo				pIgG, mg/ml	Control		Cyt C		Myo
		3	-0.0002	0.0377	0.0996					0.89	0.687	0.7173	0.6648	0.6501	1.2023	1.2049			0.89	0.5032	0.4793	0.5016	0.5596	1.4107	1.3226
		6	-0.0001	0.0377	0.1051					0.445	0.455	0.4487	0.4087	0.4106	1.1051	1.1399			0.445	0.2966	0.2881	0.3577	0.3347	1.211	1.3555
		9	-0.001	0.0376	0.1106					0.2225	0.2944	0.3126	0.2826	0.2712	0.8912	0.9124			0.2225	0.1794	0.1826	0.1984	0.2128	0.9218	1.0241
		12	0	0.0376	0.1164					0.11125	0.216	0.2242	0.2285	0.2115	0.6865	0.6659			0.11125	0.1246	0.1356	0.1517	0.1719	0.5924	0.6767
		15	0.0003	0.0379	0.1219					0.055625	0.1663	0.1652	0.1633	0.1536	0.4593	0.4501			0.055625	0.0864	0.0887	0.1026	0.1133	0.2771	0.3724
		18	0.0002	0.038	0.1278					0.027813	0.1392	0.1391	0.1492	0.1452	0.2938	0.2915			0.027813	0.0711	0.0755	0.1044	0.0956	0.1885	0.2262
		21	0	0.0381	0.134					0.013906	0.1194	0.126	0.1289	0.1277	0.1988	0.1894			0.013906	0.0604	0.0613	0.0785	0.0722	0.1057	0.1248
		24	-0.0005	0.0382	0.1402					0.006953	0.1123	0.1222	0.1244	0.1235	0.1376	0.1439			0.006953	0.0568	0.1151	0.0722	0.1169	0.0725	0.0897
		27	-0.0005	0.0383	0.1465					0.003477	0.1085	0.1089	0.1189	0.1143	0.1162	0.1204			0.003477	0.053	0.0551	0.0661	0.0728	0.0643	0.0701
		30	-0.0004	0.0386	0.1528
		33	-0.0003	0.0386	0.159
		36	-0.0003	0.0388	0.1648				Figure 3e
		39	-0.0002	0.0389	0.1706
		42	-0.0002	0.039	0.1769
		45	-0.0001	0.0389	0.183				Pooled IgG					Factor IX							apoHb
		48	-0.0001	0.0391	0.1893					metHb, 𝝻M		without HP IX			with HP IX				without HP IX			with HP IX
		51	0.0001	0.0394	0.1956					0	0.2101	0.2087	0.2014	0.2106	0.2195	0.2242		0.1563	0.1635	0.1581	0.1838	0.1437	0.1904
		54	0.0001	0.0395	0.202					0.01	0.3034	0.259	0.2997	0.2376	0.2391	0.2397		0.218	0.3289	0.2745	0.2276	0.2184	0.2186
		57	0.0001	0.0398	0.2084					0.02	0.3619	0.355	0.3742	0.2342	0.2526	0.25		0.4628	0.4492	0.448	0.243	0.2359	0.2452
		60	0.0001	0.04	0.2149					0.04	0.4842	0.4722	0.533	0.2351	0.2444	0.245		0.7215	0.7375	0.7177	0.245	0.2492	0.2487
		63	0.0002	0.0401	0.2213					0.08	0.626	0.5706	0.6475	0.2461	0.2654	0.2586		0.891	0.8349	0.7889	0.2564	0.2597	0.2515
		66	0.0001	0.0402	0.2277					0.16	0.6524	0.6043	0.6114	0.2517	0.2615	0.2623		1.0667	1.0429	1.0615	0.2831	0.2794	0.2804
		69	0.0003	0.0403	0.2341					0.32	0.6501	0.6451	0.7033	0.259	0.2811	0.2658		1.1247	1.1331	1.1126	0.2737	0.2834	0.2867
		72	0.0007	0.0403	0.2405					0.64	0.6419	0.6552	0.6478	0.2523	0.2528	0.2543		1.0612	1.0609	0.9865	0.2643	0.2653	0.2639
		75	0.0011	0.0405	0.2471					1.28	0.6075	0.5748	0.6028	0.251	0.2482	0.2448		0.9386	0.9189	0.8996	0.2462	0.246	0.2439
		78	0.0016	0.0407	0.2536
		81	0.0018	0.0407	0.2601
		84	0.0017	0.041	0.2667				Ab21					Factor IX							apoHb
		87	0.001	0.0412	0.2734					metHb, 𝝻M		without HP IX			with HP IX				without HP IX			with HP IX
		90	0.0007	0.0415	0.2801					0	0.1498	0.1499	0.14	0.1945	0.1909	0.2083		0.1938	0.1687	0.1691	0.2524	0.2425	0.2352
		93	0.0007	0.0417	0.2866					0.005	0.2035	0.2098	0.2207	0.2374	0.2384	0.2415		0.2667	0.2398	0.2264	0.341	0.3352	0.3346
		96	0.0008	0.0419	0.2932					0.01	0.2851	0.3197	0.3374	0.2511	0.2543	0.25		0.3517	0.3693	0.3847	0.3023	0.2971	0.2874
		99	0.0008	0.0418	0.2999					0.02	0.4094	0.4592	0.4664	0.2609	0.2578	0.2746		0.468	0.4859	0.482	0.4053	0.4073	0.3801
		102	0.0008	0.0419	0.3064					0.04	0.7757	0.6214	0.6421	0.3344	0.3211	0.3202		0.584	0.6055	0.63	0.4408	0.428	0.4279
		105	0.0009	0.042	0.3131					0.08	0.6974	0.7352	0.7604	0.3693	0.3886	0.374		0.7505	0.7502	0.7617	0.4126	0.3991	0.4067
		108	0.0009	0.0422	0.3197					0.16	0.7762	0.7917	0.7877	0.4324	0.4489	0.4502		0.7847	0.7952	0.7995	0.4842	0.4831	0.4539
		111	0.0009	0.0424	0.3265					0.32	0.7563	0.7639	0.7979	0.4134	0.4407	0.442		0.7857	0.813	0.8201	0.464	0.4773	0.4537
		114	0.0009	0.0425	0.3332					0.64	0.9141	0.9096	0.9301	0.4828	0.5041	0.5		0.839	0.8543	0.8687	0.4806	0.4818	0.4609
		117	0.001	0.0427	0.3397
		120	0.001	0.043	0.3465
		123	0.0011	0.0431	0.3532
		126	0.0011	0.0433	0.3598
		129	0.0012	0.0434	0.3664
		132	0.0012	0.0435	0.3731
		135	0.0012	0.0436	0.3797
		138	0.0013	0.0438	0.3863
		141	0.0016	0.044	0.3928
		144	0.0018	0.0441	0.3993
		147	0.0018	0.0442	0.406
		150	0.0019	0.0443	0.4125
		153	0.0019	0.0446	0.4189
		156	0.0019	0.0448	0.4255
		159	0.0019	0.0449	0.4318
		162	0.0019	0.0451	0.4381
		165	0.0019	0.0454	0.4445
		168	0.002	0.0455	0.4509
		171	0.0019	0.0457	0.4572
		174	0.002	0.0458	0.4635
		177	0.002	0.046	0.4699
		180	0.0021	0.0461	0.4761
		183	0.002	0.0464	0.4824
		186	0.0021	0.0466	0.4886
		189	0.0022	0.0467	0.4947
		192	0.0022	0.047	0.501
		195	0.0022	0.0471	0.5071
		198	0.0023	0.0473	0.5132
		201	0.0024	0.0476	0.5193
		204	0.0025	0.0478	0.5254
		207	0.0025	0.048	0.5315
		210	0.0026	0.0482	0.5376
		213	0.0027	0.0484	0.5435
		216	0.0027	0.0486	0.5494
		219	0.0028	0.0489	0.5553
		222	0.0028	0.0491	0.5612
		225	0.0029	0.0493	0.5671
		228	0.0029	0.0494	0.573
		231	0.003	0.0496	0.5789
		234	0.003	0.0498	0.5849
		237	0.003	0.05	0.5906
		240	0.0031	0.0502	0.5962
		243	0.0031	0.0504	0.602
		246	0.0031	0.0506	0.6077
		249	0.0031	0.0508	0.6133
		252	0.0032	0.051	0.619
		255	0.0032	0.0512	0.6246
		258	0.0033	0.0515	0.6302
		261	0.0033	0.0517	0.6358
		264	0.0033	0.052	0.6413
		267	0.0034	0.0523	0.6469
		270	0.0034	0.0524	0.6523
		273	0.0035	0.0527	0.6578
		276	0.0036	0.0529	0.6631
		279	0.0036	0.0531	0.6684
		282	0.0036	0.0533	0.6737
		285	0.0037	0.0536	0.679
		288	0.0038	0.0538	0.6844
		291	0.0037	0.0541	0.6895
		294	0.0038	0.0542	0.6947
		297	0.0038	0.0544	0.6999
		300	0.0038	0.0547	0.7053
		303	0.0039	0.0549	0.7103
		306	0.0039	0.055	0.7153
		309	0.0039	0.0554	0.7204
		312	0.004	0.0555	0.7254
		315	0.0041	0.0557	0.7304
		318	0.0042	0.0559	0.7356
		321	0.0042	0.0561	0.7405
		324	0.0042	0.0565	0.7454
		327	0.0044	0.0567	0.7501
		330	0.0045	0.0569	0.755
		333	0.0045	0.0571	0.7598
		336	0.0045	0.0573	0.7645
		339	0.0045	0.0575	0.7693
		342	0.0045	0.0578	0.774
		345	0.0046	0.058	0.7787
		348	0.0046	0.0582	0.7834
		351	0.0046	0.0584	0.788
		354	0.0047	0.0587	0.7924
		357	0.0047	0.059	0.7972
		360	0.0047	0.0592	0.8018
		363	0.0048	0.0594	0.8065
		366	0.0049	0.0597	0.8107
		369	0.0049	0.0599	0.8151
		372	0.005	0.0602	0.8194
		375	0.005	0.0605	0.8237
		378	0.005	0.0606	0.8283
		381	0.0051	0.0608	0.8326
		384	0.0053	0.0611	0.8369
		387	0.0052	0.0614	0.8413
		390	0.0053	0.0617	0.8455
		393	0.0054	0.0619	0.8496
		396	0.0054	0.0621	0.8538
		399	0.0054	0.0623	0.8581
		402	0.0054	0.0626	0.862
		405	0.0054	0.0629	0.8662
		408	0.0055	0.0631	0.8701
		411	0.0056	0.0634	0.8742
		414	0.0056	0.0638	0.8784
		417	0.0057	0.064	0.8823
		420	0.0057	0.0642	0.886
		423	0.0059	0.0644	0.89
		426	0.0058	0.0649	0.8939
		429	0.0059	0.0651	0.8979
		432	0.0059	0.0653	0.9017
		435	0.006	0.0655	0.9055
		438	0.006	0.0658	0.9093
		441	0.0061	0.066	0.913
		444	0.0061	0.0663	0.9169
		447	0.0061	0.0665	0.9207
		450	0.0063	0.0669	0.9243
		453	0.0063	0.0671	0.928
		456	0.0063	0.0674	0.9315
		459	0.0063	0.0677	0.9353
		462	0.0064	0.0681	0.9386
		465	0.0064	0.0683	0.9424
		468	0.0064	0.0685	0.9459
		471	0.0065	0.0687	0.9495
		474	0.0066	0.069	0.953
		477	0.0066	0.0693	0.9564
		480	0.0066	0.0696	0.9595
		483	0.0067	0.0699	0.9633
		486	0.0067	0.07	0.9667
		489	0.0068	0.0703	0.97
		492	0.0069	0.0706	0.9734
		495	0.0069	0.0709	0.9768
		498	0.007	0.0712	0.9801
		501	0.0071	0.0714	0.9832
		504	0.0071	0.0717	0.9866
		507	0.0072	0.072	0.9897
		510	0.0072	0.0722	0.9931
		513	0.0073	0.0725	0.9962
		516	0.0074	0.0727	0.9995
		519	0.0075	0.073	1.0026
		522	0.0075	0.0733	1.0055
		525	0.0075	0.0736	1.0087
		528	0.0076	0.074	1.0119
		531	0.0076	0.0743	1.0148
		534	0.0076	0.0746	1.0178
		537	0.0076	0.0748	1.0207
		540	0.0078	0.075	1.0238
		543	0.0078	0.0754	1.0267
		546	0.0079	0.0757	1.0297
		549	0.0079	0.076	1.0325
		552	0.008	0.0762	1.0356
		555	0.008	0.0765	1.0383
		558	0.0081	0.0768	1.0411
		561	0.0081	0.0771	1.044
		564	0.0082	0.0775	1.0468
		567	0.0082	0.0778	1.0498
		570	0.0083	0.0781	1.0526
		573	0.0083	0.0783	1.0554
		576	0.0083	0.0786	1.0582
		579	0.0085	0.079	1.0609
		582	0.0086	0.0793	1.0637
		585	0.0087	0.0796	1.0663
		588	0.0087	0.0798	1.069
		591	0.0086	0.0801	1.0717
		594	0.0087	0.0805	1.0744
		597	0.0088	0.0808	1.0768
		600	0.0089	0.0811	1.0794
			AUC
			control	Cyt C	Myo
			2.407	33.64	396.1

## Sheet: Figure 4
	Figure 4a
						Factor IX							apoHb
		metHb, 𝝻M		without hemopexin			with hemopexin				without hemopexin			with hemopexin
		0	0.1407	0.1307	0.1338	0.1129	0.1117	0.1103		0.2579	0.2483	0.2575	0.1342	0.1367	0.1423
		0.005	0.1486	0.1516	0.1553	0.1417	0.1279	0.1255		0.2761	0.2649	0.2596	0.2147	0.2224	0.232
		0.01	0.1567	0.1572	0.1545	0.1388	0.1349	0.1352		0.3031	0.3323	0.3166	0.222	0.2256	0.2348
		0.02	0.2439	0.2484	0.2537	0.1377	0.1397	0.1352		0.3524	0.3399	0.3571	0.2254	0.2243	0.2253
		0.04	0.2776	0.2857	0.295	0.1498	0.1668	0.1495		0.4457	0.4393	0.4419	0.1969	0.1986	0.2135
		0.08	0.3847	0.4181	0.4155	0.1996	0.1763	0.1701		0.547	0.5214	0.5583	0.2368	0.2437	0.2568
		0.16	0.4536	0.4688	0.4691	0.2552	0.241	0.244		0.6293	0.6189	0.6157	0.3097	0.3137	0.3212
		0.32	0.6956	0.6999	0.7129	0.3618	0.3741	0.3729		0.7412	0.7155	0.7243	0.4101	0.4136	0.4335
		0.64	0.6696	0.7365	0.7047	0.6537	0.6564	0.6695		0.6282	0.6133	0.6203	0.5471	0.5504	0.5517
	Figure 4b
		Hb				Hb+hemopexin				Hb+hemopexin-heme
	Factor IX	0.77	0.7444	0.7611		0.2539	0.2541	0.2571		0.7164	0.6969	0.7066
	apo-Hb	0.676	0.7226	0.9011		0.3062	0.3314	0.3529		0.7022	0.7053	0.6989
	Figure 4c
						Factor IX							apoHb
		metHb, 𝝻M		without KCN			with KCN				without KCN			with KCN
		0	0.144	0.1368	0.153	0.1534	0.1529	0.1524		0.1089	0.1055	0.1038	0.1215	0.1165	0.1176
		0.005	0.2028	0.2009	0.212	0.1698	0.1749	0.1891		0.1842	0.1735	0.1811	0.1693	0.1639	0.1673
		0.01	0.2303	0.2208	0.2417	0.1639	0.164	0.1642		0.2225	0.2053	0.2083	0.2065	0.1878	0.1912
		0.02	0.27	0.2628	0.2651	0.1742	0.1783	0.1841		0.2643	0.2645	0.2732	0.2839	0.2159	0.2017
		0.04	0.4623	0.4837	0.4902	0.1791	0.1841	0.1856		0.4132	0.392	0.4264	0.2624	0.2257	0.2256
		0.08	0.4954	0.5163	0.5199	0.1978	0.2032	0.2074		0.5691	0.5761	0.5967	0.2976	0.2816	0.2793
		0.16	0.7399	0.7395	0.7588	0.2737	0.2684	0.27		0.7152	0.8405	0.7193	0.364	0.3476	0.3424
		0.32	0.6785	0.6876	0.6906	0.2693	0.2725	0.2711		0.7746	0.7668	0.761	0.3844	0.3746	0.3723
		0.64	0.7358	0.7349	0.7447	0.3635	0.3653	0.3672		0.788	0.8074	0.8047	0.4063	0.4164	0.3971
	Figure 4d
Hb			Time (min)
		Wavelength	0	30	60	90	120	150	180	210	240	270	300	330	360	390	420	450
		700	0.00127305	0.00119714	0.0012076	0.00096927	0.00100159	0.00094745	0.00103356	0.00086984	0.00072098	0.00089354	0.00076794	0.0009723	0.00075215	0.00079149	0.0008702	0.00083091
		699.5	0.00138036	0.00124309	0.00119815	0.0012373	0.00116838	0.00112179	0.00119229	0.00109864	0.0010516	0.00102809	0.00090223	0.00104376	0.00102009	0.00117765	0.00095689	0.00113845
		699	0.00159585	0.00119104	0.00143207	0.00112288	0.00110796	0.00110028	0.00106911	0.0010457	0.0010614	0.00108512	0.00095126	0.00099065	0.00096698	0.00081711	0.00096683	0.00106169
		698.5	0.00135992	0.00124664	0.00110998	0.00097905	0.00088618	0.00106605	0.0009097	0.00083926	0.00094143	0.00086278	0.00084704	0.00092589	0.00087863	0.00093386	0.00076	0.00084704
		698	0.00144378	0.00111569	0.00097796	0.00113355	0.00099441	0.00083041	0.00099485	0.00093235	0.00101101	0.00087725	0.00101937	0.00098766	0.0010195	0.00091681	0.00082979	0.0008535
		697.5	0.00129849	0.00126902	0.00108668	0.00097907	0.00099539	0.00080015	0.00075313	0.00098852	0.00098862	0.00092592	0.00079973	0.00077608	0.00086286	0.00096558	0.00092628	0.00061753
		697	0.00147258	0.00122928	0.00130096	0.0010231	0.0010626	0.00103151	0.00103159	0.00106327	0.00096125	0.00096125	0.00110321	0.00108746	0.00089814	0.00096128	0.00112737	0.00106415
		696.5	0.00164625	0.00123597	0.00121534	0.00092231	0.00100819	0.00100069	0.00103994	0.00094628	0.00086006	0.00085995	0.00097798	0.00097012	0.00096244	0.00096239	0.00097044	0.00099415
		696	0.001415	0.00115717	0.00125866	0.00114403	0.00105193	0.00102899	0.00102124	0.0011233	0.00084141	0.00102186	0.00097479	0.0009591	0.00114824	0.00092763	0.000904	0.00119563
		695.5	0.00138231	0.00116298	0.00114219	0.00110469	0.00098976	0.00113059	0.00096698	0.00095176	0.0008112	0.00078765	0.00103857	0.00081895	0.00090532	0.00085033	0.00096823	0.00102334
		695	0.00142407	0.00130415	0.00116965	0.00119374	0.00100227	0.00095606	0.00102598	0.00076952	0.00091759	0.00070674	0.00095692	0.00091767	0.00092568	0.00092566	0.00083166	0.00087868
		694.5	0.00111699	0.00111837	0.00106011	0.00087728	0.00084717	0.00108759	0.00088639	0.00084802	0.00084048	0.00088724	0.00077053	0.00078609	0.00084084	0.00102811	0.00084105	0.00084099
		694	0.00144391	0.00143835	0.00116833	0.00127593	0.00102461	0.00109444	0.0010948	0.00111066	0.00107235	0.00111912	0.00104161	0.00103398	0.00099526	0.00087845	0.00107334	0.00101096
		693.5	0.00167946	0.00126785	0.00123252	0.00106613	0.00115156	0.00089865	0.00127559	0.00100652	0.00106831	0.0009295	0.00092182	0.00099916	0.0010926	0.00089082	0.00090631	0.00119356
		693	0.00149279	0.00127756	0.00130251	0.00122071	0.00091731	0.00117744	0.00107809	0.00110158	0.00117079	0.00104825	0.00091731	0.00098668	0.00107959	0.00097134	0.00113386	0.00122647
		692.5	0.00139669	0.00146635	0.00135691	0.00115507	0.00116376	0.00120244	0.0012027	0.00108876	0.000997	0.0010892	0.0010817	0.0009742	0.00097435	0.00105876	0.00117427	0.00108972
		692	0.00130664	0.0012352	0.00115621	0.0010681	0.00098655	0.00102497	0.00073713	0.00088169	0.00091227	0.00076	0.00105793	0.00101942	0.00095915	0.00082128	0.00069121	0.00079073
		691.5	0.00124114	0.00108878	0.00115849	0.00098146	0.00087036	0.00099137	0.00093925	0.00081117	0.00068263	0.00062951	0.00073591	0.00073584	0.00075126	0.00088045	0.00072088	0.00091886
		691	0.00128624	0.0011051	0.00089432	0.00091798	0.00080801	0.00081607	0.00072627	0.00080183	0.00081719	0.00076498	0.0007047	0.0005913	0.00060649	0.00079538	0.00063685	0.00075798
		690.5	0.00157574	0.0013305	0.00112789	0.00121004	0.00126435	0.00116122	0.00102728	0.00106501	0.00096794	0.00104342	0.00098341	0.00096836	0.0008633	0.00097604	0.00096875	0.0009839
		690	0.00164576	0.00135167	0.00124475	0.00131934	0.00098227	0.00116778	0.00105691	0.00089378	0.00096068	0.00100559	0.0011104	0.00096089	0.00111818	0.00092369	0.00117061	0.00108857
		689.5	0.00147069	0.00107007	0.00113098	0.00097163	0.00087072	0.00114346	0.00093009	0.00099731	0.00087186	0.00082779	0.0006944	0.00094636	0.00074636	0.00079836	0.00091736	0.0008952
		689	0.00157979	0.00127546	0.0011988	0.00121445	0.00106338	0.00121012	0.00105679	0.00117461	0.00101337	0.00112415	0.00096234	0.00114624	0.00104363	0.00110254	0.0009625	0.00103636
		688.5	0.00149196	0.00133196	0.00122769	0.00119319	0.0010361	0.0010292	0.00098587	0.00108079	0.00102303	0.00098673	0.0009797	0.00093567	0.00095793	0.00094317	0.0008993	0.00097267
		688	0.00143264	0.00132962	0.00119789	0.00103517	0.00113015	0.00120257	0.0011309	0.00099436	0.00081366	0.00080642	0.00119867	0.00111834	0.00102474	0.0009737	0.00101029	0.00107583
		687.5	0.00173001	0.0013473	0.00135024	0.00135873	0.00121884	0.00114762	0.00134149	0.00112685	0.0011274	0.001286	0.0010557	0.00106273	0.00094034	0.00114266	0.00110661	0.00123699
		687	0.00150043	0.00117606	0.00113718	0.00089261	0.00104236	0.00104962	0.00108593	0.0010223	0.00093744	0.00100185	0.00093079	0.00073049	0.00106003	0.00100284	0.00083799	0.00098162
		686.5	0.00148944	0.00147079	0.00130856	0.00117048	0.00110194	0.001088	0.00109548	0.00114546	0.00112485	0.00099039	0.0012602	0.00093375	0.00109031	0.0011899	0.00105489	0.00115452
		686	0.00136865	0.00122009	0.00121739	0.00122616	0.00119478	0.00086027	0.00104913	0.00098709	0.00093147	0.00088968	0.0009742	0.00087585	0.00096784	0.00106639	0.00098912	0.0008833
		685.5	0.00149983	0.00116978	0.00115221	0.00114001	0.001053	0.00088029	0.00094981	0.00109657	0.0007906	0.00095116	0.00082564	0.0009096	0.00098662	0.00093759	0.00076293	0.00089588
		685	0.00152446	0.001421	0.00115398	0.00106672	0.00130135	0.00115805	0.00108263	0.00100751	0.00109062	0.00111899	0.00103587	0.00109138	0.00094613	0.00111232	0.00115468	0.00110599
		684.5	0.00142578	0.00161029	0.00139264	0.00125254	0.00119387	0.00113321	0.00122211	0.00111346	0.0010934	0.00105271	0.00096346	0.00112818	0.00103919	0.00099794	0.00108756	0.00111523
		684	0.00155194	0.00144451	0.00121007	0.00129615	0.00111502	0.00112924	0.00127819	0.00115722	0.00095438	0.00092068	0.00107036	0.00105653	0.00087993	0.00103657	0.00092089	0.00114619
		683.5	0.00165613	0.00137501	0.00133217	0.00142607	0.0012671	0.00119758	0.00102923	0.00122684	0.00108626	0.00116726	0.00115395	0.0010325	0.00113404	0.00113396	0.00114089	0.00119522
		683	0.00164119	0.00141695	0.0012657	0.00115704	0.00115896	0.00108536	0.00108582	0.00102957	0.00125067	0.00114585	0.0011323	0.00104817	0.00128013	0.00109044	0.00111188	0.00121744
		682.5	0.00152739	0.00134105	0.00126328	0.00123727	0.00112039	0.00101083	0.00094678	0.00107581	0.00111305	0.00103019	0.00098403	0.001058	0.00098416	0.00099334	0.00098429	0.00100292
		682	0.00166356	0.00122211	0.00129735	0.00111917	0.00106698	0.00097679	0.00116781	0.00091375	0.00095975	0.00083192	0.00094174	0.00087767	0.00087788	0.00087788	0.00084131	0.00098834
		681.5	0.00154173	0.00136912	0.00135473	0.00107972	0.00117996	0.00120742	0.00107259	0.00112732	0.00099215	0.00095606	0.00095609	0.00081109	0.00113796	0.00092898	0.00089269	0.00102009
		681	0.001485	0.00141776	0.00125505	0.0011682	0.00107256	0.00111754	0.00098406	0.00109187	0.00100266	0.00088628	0.00095819	0.00115561	0.00111149	0.00096732	0.00093144	0.00107586
		680.5	0.00148809	0.00138636	0.00131212	0.00130449	0.00107825	0.00114928	0.00104363	0.00124763	0.00096442	0.00103569	0.0008757	0.00089349	0.00104503	0.00100032	0.00098268	0.00105409
		680	0.00170366	0.00156116	0.00133248	0.00113425	0.00118772	0.00124047	0.00131106	0.00116244	0.00112779	0.00128634	0.00107536	0.00112833	0.00117246	0.00121656	0.00119037	0.00129662
		679.5	0.00149396	0.00124179	0.00128772	0.00113513	0.00095593	0.00121531	0.00108616	0.00093917	0.00079151	0.00086986	0.00080891	0.00092239	0.00090498	0.00102715	0.00095744	0.0008701
		679	0.00163001	0.00157384	0.00131643	0.00120804	0.0013379	0.00118478	0.00109088	0.00106566	0.00110067	0.00104033	0.00104046	0.00110959	0.00098029	0.00111844	0.00094561	0.00106714
		678.5	0.00166197	0.00139895	0.00157841	0.00130353	0.00100076	0.00133149	0.0013068	0.00100108	0.0011634	0.00108673	0.00113817	0.0009757	0.00099293	0.00125783	0.00107845	0.00113018
		678	0.001261	0.0013948	0.00110147	0.00102819	0.00078708	0.00084592	0.00096348	0.00094748	0.00106639	0.00076252	0.00076257	0.00077948	0.0009068	0.00098276	0.00065245	0.00083918
		677.5	0.00168541	0.00154165	0.00144734	0.00109472	0.00121975	0.00116238	0.00113749	0.00120472	0.00117165	0.00114717	0.00104664	0.00114702	0.00108027	0.0010215	0.00111398	0.00115629
		677	0.00178966	0.00187245	0.00165065	0.00140804	0.0015164	0.00127113	0.0014277	0.00125518	0.00128006	0.00125583	0.00128899	0.00123086	0.00127266	0.00125594	0.00110656	0.00144783
		676.5	0.00169363	0.00139314	0.00121287	0.00103642	0.00106247	0.00092452	0.00098971	0.00099028	0.0007614	0.00098271	0.00079413	0.00085969	0.00095028	0.00090908	0.00095033	0.00103302
		676	0.001691	0.00149612	0.00145942	0.00126913	0.00126297	0.00129545	0.00131191	0.00120752	0.00122411	0.00118385	0.00123278	0.00119216	0.00110292	0.00105411	0.00111935	0.00122551
		675.5	0.00186793	0.00151835	0.00139573	0.00140472	0.00118414	0.00138376	0.00134432	0.00116098	0.00122528	0.00119348	0.00114549	0.00113742	0.00121822	0.00122619	0.00106509	0.00117809
		675	0.00186411	0.00169711	0.00150794	0.00139205	0.0010954	0.00124563	0.0013088	0.00112807	0.00110433	0.00104116	0.00125612	0.00108105	0.00113718	0.00128849	0.00124898	0.00116947
		674.5	0.0016606	0.00157117	0.00130547	0.00138426	0.00116002	0.00127756	0.00116802	0.00123935	0.0012001	0.00098042	0.00099609	0.00115361	0.00105925	0.00121676	0.00116189	0.00116197
		674	0.0018253	0.00141895	0.00152121	0.00146165	0.00134034	0.00134099	0.00132539	0.00117131	0.00119483	0.00128831	0.00134302	0.00129646	0.0012582	0.00121884	0.00125033	0.00112543
		673.5	0.00180572	0.0016435	0.0013982	0.00142235	0.00125591	0.00145526	0.00120306	0.00137247	0.00128063	0.00111162	0.00118855	0.00125033	0.0012198	0.00126611	0.00112729	0.00128964
		673	0.00186829	0.00149292	0.00161596	0.00128891	0.00117744	0.00117056	0.00120838	0.00130028	0.00110324	0.00117194	0.00101986	0.00122554	0.00105819	0.0011269	0.00116537	0.00109651
		672.5	0.00176047	0.00166008	0.00155945	0.00154701	0.00127318	0.0012812	0.00124374	0.00116916	0.00116931	0.00123719	0.00118468	0.00123738	0.00126775	0.00138098	0.00122261	0.00125287
		672	0.00175488	0.00157722	0.00154423	0.00121697	0.00116742	0.00141911	0.00107897	0.00102022	0.00113939	0.00109504	0.00111774	0.00106548	0.00113287	0.00108813	0.00111068	0.00105108
		671.5	0.00174859	0.00175808	0.00160336	0.00156163	0.00150609	0.00142604	0.00124358	0.00134665	0.00108248	0.00125898	0.00119296	0.00124433	0.00126679	0.00129628	0.00137745	0.001319
		671	0.0018894	0.00161617	0.00143526	0.00131583	0.00141165	0.0012975	0.00122554	0.00134933	0.00128514	0.00115504	0.00115553	0.00131524	0.00125763	0.0012577	0.00114842	0.00116373
		670.5	0.00202225	0.00175215	0.00147578	0.00147069	0.00150801	0.00136764	0.00145295	0.00138293	0.00129789	0.00120529	0.00127736	0.00141303	0.00141339	0.00150705	0.00126341	0.00132863
		670	0.0020029	0.00179267	0.00148014	0.001531	0.00140184	0.00134684	0.00145903	0.00135582	0.00141952	0.00139921	0.00135777	0.00140659	0.00126658	0.00142147	0.00133777	0.00150778
		669.5	0.0019949	0.00164132	0.0015443	0.0013426	0.00123564	0.00124405	0.00123016	0.00126562	0.00127346	0.0011704	0.00115704	0.00121876	0.00115068	0.00126817	0.00119278	0.00126936
		669	0.00214203	0.00180279	0.00181573	0.00152391	0.00146903	0.00142396	0.00148396	0.00149269	0.00144658	0.00131158	0.00129787	0.00125705	0.00121069	0.00125801	0.00131342	0.00128629
		668.5	0.00195976	0.00168612	0.00157426	0.0014869	0.00131376	0.00152594	0.00135842	0.00127632	0.00140277	0.00131926	0.0012563	0.00113708	0.00152435	0.00136244	0.00138877	0.00123483
		668	0.00197482	0.00177557	0.00178028	0.00146456	0.00142311	0.00146864	0.00129914	0.00117492	0.00131898	0.00122058	0.0012475	0.00146367	0.00120316	0.00129325	0.00124903	0.00127505
		667.5	0.00181846	0.00154303	0.00137288	0.0015229	0.0011486	0.00127203	0.00125485	0.00125581	0.00119428	0.00128328	0.00101745	0.00114172	0.00115094	0.00120425	0.00109773	0.00123164
		667	0.00190617	0.0015925	0.00156181	0.00136616	0.00125539	0.00118665	0.0012563	0.00131853	0.00131007	0.00117066	0.00110952	0.00101324	0.00131186	0.00121497	0.00101345	0.00115413
		666.5	0.0018326	0.00164932	0.00158439	0.00156119	0.00146884	0.00149591	0.00141007	0.00132484	0.00111808	0.0013082	0.00123925	0.0011961	0.00126557	0.00126565	0.00119641	0.00133554
		666	0.00184669	0.00166403	0.00166689	0.0016098	0.00150191	0.00139236	0.00149427	0.0012739	0.00129112	0.00129119	0.00128276	0.00141121	0.0012745	0.00139441	0.00127458	0.00138628
		665.5	0.00199167	0.00162986	0.00152492	0.00140976	0.00133554	0.00129415	0.00157945	0.00141272	0.0012442	0.00125274	0.0013209	0.00123603	0.00132126	0.00112602	0.0013553	0.00130438
		665	0.00195425	0.00151425	0.00154163	0.0013612	0.00135406	0.00140446	0.00129615	0.00139667	0.00148084	0.00129709	0.0012973	0.00126378	0.00135616	0.00154958	0.00134829	0.00141537
		664.5	0.00210431	0.00190295	0.00197196	0.00160601	0.00153337	0.00156657	0.00168201	0.00140212	0.00159244	0.00150994	0.00146866	0.0014936	0.00161822	0.00144399	0.00145235	0.00142744
		664	0.00226928	0.00189362	0.00189663	0.00189762	0.00181087	0.00166473	0.0017954	0.00167377	0.001584	0.00159213	0.0016006	0.00156768	0.00159268	0.00147744	0.00146923	0.00159283
		663.5	0.00215983	0.00197087	0.00190285	0.00167229	0.00143235	0.00169108	0.00160216	0.00139236	0.00153043	0.00144118	0.00135992	0.00140062	0.00149043	0.00159619	0.0014008	0.00121297
		663	0.00216531	0.00188244	0.00188514	0.00169641	0.00156254	0.00177937	0.0017469	0.00149144	0.00137088	0.00166876	0.00155628	0.00140316	0.0015808	0.00154035	0.00171039	0.00157332
		662.5	0.00208363	0.00183512	0.00157951	0.0015569	0.0016139	0.00148806	0.00143253	0.00158452	0.00144936	0.00117832	0.00131399	0.00126606	0.00133811	0.0013701	0.001194	0.00147471
		662	0.00255038	0.00231113	0.00218267	0.00202038	0.00193592	0.00192866	0.00193675	0.00176385	0.00176408	0.00186699	0.00168502	0.00193862	0.00191546	0.00179611	0.00173279	0.00172484
		661.5	0.00232609	0.00205755	0.00221451	0.00183733	0.00178433	0.00176107	0.00190937	0.00171475	0.00202842	0.001864	0.0016837	0.00177796	0.0017705	0.00166806	0.00166811	0.00166026
		661	0.00225669	0.00195253	0.00184815	0.0018645	0.00177419	0.00174381	0.00155807	0.00169051	0.00159748	0.00169872	0.00159782	0.00159005	0.00166845	0.00175439	0.00165288	0.00159852
		660.5	0.0020738	0.00196127	0.00163035	0.00163163	0.00155677	0.00154202	0.00152666	0.00158101	0.00148903	0.00148903	0.00138888	0.00156688	0.0014122	0.00145103	0.00145116	0.00141269
		660	0.00230486	0.00207227	0.00219539	0.00205354	0.00197222	0.00201885	0.00188886	0.00180546	0.00168331	0.00179067	0.00173723	0.0017219	0.0018834	0.00179137	0.00177593	0.00179938
		659.5	0.00237018	0.00213316	0.00211313	0.0019198	0.00182368	0.00196832	0.00180143	0.0017645	0.00180284	0.00186395	0.00179587	0.00175026	0.00162822	0.00170483	0.00176606	0.00172047
		659	0.00228185	0.00239303	0.0021508	0.00202595	0.00184752	0.00200613	0.00196031	0.00186346	0.00188644	0.00178074	0.00178095	0.00190214	0.00184173	0.00187981	0.00183439	0.00186504
		658.5	0.0024459	0.00216544	0.0021611	0.00194895	0.00186167	0.00166075	0.00180999	0.00172112	0.00181901	0.00167658	0.00163176	0.00170701	0.00163188	0.0017751	0.00170745	0.00158691
		658	0.00260671	0.00221776	0.00215499	0.00205419	0.00191582	0.00190165	0.00195326	0.0018801	0.00175384	0.00185108	0.00188891	0.0017992	0.00176198	0.00173947	0.00182951	0.00184521
		657.5	0.00239514	0.0021829	0.00209115	0.00194767	0.00200863	0.00193558	0.00180247	0.00180351	0.00167796	0.00171512	0.00170792	0.00157423	0.00179756	0.00174529	0.00152209	0.00191026
		657	0.00259184	0.00220135	0.00211004	0.00190849	0.00198356	0.00187453	0.00174963	0.00176507	0.0018097	0.00172876	0.00166236	0.00175132	0.00175886	0.00165537	0.00172962	0.00187825
		656.5	0.00233994	0.00221084	0.00225003	0.00198481	0.00185571	0.00201716	0.00190719	0.00181334	0.00179902	0.00165977	0.00166725	0.00178495	0.00166738	0.00186616	0.00182252	0.00188161
		656	0.00243591	0.00238543	0.00215262	0.00189588	0.0018684	0.00185444	0.00190511	0.00187011	0.00184121	0.00179033	0.00183489	0.00179091	0.00180575	0.00178389	0.00170348	0.00180635
		655.5	0.0026503	0.00232846	0.00227485	0.00218436	0.00215085	0.00205084	0.00195654	0.00195818	0.00199463	0.0019366	0.00203924	0.00187901	0.00188652	0.00189414	0.0019524	0.00182153
		655	0.00270177	0.00241651	0.00235623	0.00219505	0.00214666	0.00219817	0.00197482	0.00197617	0.0020487	0.00194037	0.00205648	0.00202766	0.00204987	0.00205721	0.00197737	0.00211628
		654.5	0.0027757	0.00243526	0.00243145	0.00227803	0.00216607	0.00205271	0.00221709	0.00218282	0.00207604	0.00193917	0.00200441	0.00212668	0.00207703	0.0020048	0.00187482	0.00201981
		654	0.0027032	0.00242643	0.00224014	0.00205229	0.00213212	0.00212658	0.00201234	0.00185683	0.00201461	0.00187175	0.00189395	0.00181487	0.00192287	0.00200202	0.00181542	0.00196694
		653.5	0.00284607	0.00239592	0.00253236	0.00223944	0.00224802	0.00220707	0.0022633	0.00213022	0.0020164	0.00215925	0.00223842	0.00213839	0.00225292	0.00208881	0.0020248	0.00218267
		653	0.00299576	0.00258267	0.00253734	0.00239298	0.0022963	0.00237562	0.00223351	0.00227108	0.00231438	0.00212967	0.0022014	0.0022442	0.00220187	0.0022167	0.00213844	0.00206733
		652.5	0.00291004	0.00235922	0.00241774	0.00239928	0.00237429	0.00215075	0.00220598	0.00208826	0.00219471	0.0020325	0.0021534	0.00208257	0.00218272	0.00195563	0.00199146	0.00213438
		652	0.00317531	0.00286134	0.00268557	0.00250003	0.00242526	0.00244083	0.00226434	0.00233629	0.00230192	0.00232979	0.0022741	0.00230262	0.00252934	0.0023465	0.0023606	0.002418
		651.5	0.00296154	0.0027868	0.00261043	0.00259296	0.00251919	0.00259077	0.00237986	0.00223462	0.00236177	0.00234015	0.00241185	0.00234879	0.00238442	0.00225833	0.00242797	0.00223798
		651	0.00313443	0.00287669	0.00261124	0.0026077	0.00245796	0.00245939	0.00241643	0.00227933	0.00226582	0.00232151	0.00239996	0.00225344	0.00224618	0.00227561	0.00226811	0.00248901
		650.5	0.00307219	0.00289178	0.00277109	0.00255385	0.00266744	0.00241185	0.0025778	0.00256718	0.00242091	0.00232945	0.00227438	0.00252062	0.00242987	0.00236745	0.00236003	0.00243926
		650	0.00310934	0.00287184	0.00278758	0.0027981	0.00248378	0.00257603	0.00248412	0.00229192	0.00238288	0.00240417	0.00234205	0.00233567	0.00225211	0.00226666	0.00238585	0.00240855
		649.5	0.00336996	0.00283914	0.00268567	0.00286726	0.00267187	0.00252145	0.00245067	0.00252999	0.00268382	0.00249513	0.00240634	0.0024206	0.00244252	0.00242096	0.00232375	0.00257087
		649	0.00330331	0.00308145	0.0029021	0.00282927	0.00252244	0.0026914	0.0025785	0.00253981	0.00265864	0.0024842	0.00245861	0.00255624	0.00255028	0.00254325	0.00258613	0.00260171
		648.5	0.00340296	0.00316457	0.00291674	0.00281736	0.00257291	0.0028512	0.00267697	0.00251362	0.0026533	0.00254187	0.0026346	0.00262785	0.00262882	0.00259408	0.00253885	0.0026937
		648	0.00308286	0.00283891	0.00278919	0.0025877	0.00251591	0.0025251	0.00247475	0.00243036	0.00225063	0.00252093	0.00239834	0.00237075	0.00230879	0.00233635	0.00238619	0.00250641
		647.5	0.00364637	0.00339542	0.00313466	0.00305593	0.00310155	0.00302165	0.0029574	0.00303807	0.00289357	0.0028443	0.00279771	0.00290277	0.00294559	0.00282721	0.00275856	0.00287823
		647	0.00349538	0.00312793	0.00294296	0.00282976	0.00270312	0.00280884	0.00276541	0.00270083	0.00267486	0.00258376	0.00251661	0.00263499	0.00259405	0.0025665	0.00262952	0.00264507
		646.5	0.0034386	0.00309146	0.00298211	0.00269885	0.00267604	0.00254674	0.00268862	0.00259678	0.0027373	0.00252895	0.00251008	0.00241368	0.00238726	0.0024773	0.00258814	0.00252859
		646	0.00374273	0.00341001	0.00323185	0.00328375	0.00309117	0.00317542	0.00291859	0.00297874	0.00291093	0.00301448	0.00283664	0.002845	0.00286582	0.00273428	0.00294306	0.00299404
		645.5	0.00364778	0.00322869	0.00319156	0.00311352	0.00283187	0.00298526	0.00279717	0.00280212	0.00268531	0.00282293	0.00284737	0.00289052	0.00275806	0.00281525	0.00280003	0.00280996
		645	0.00397433	0.00369049	0.00349877	0.00335167	0.00326257	0.00317463	0.00326985	0.00304028	0.00315925	0.00308963	0.00293292	0.00312799	0.00312874	0.00319236	0.00313589	0.0031533
		644.5	0.00375137	0.00356832	0.00339054	0.00333936	0.00313844	0.00310708	0.00319443	0.00311777	0.00313211	0.00317333	0.00306591	0.00306607	0.00300509	0.00310929	0.00288062	0.00317599
		644	0.00399291	0.00378717	0.00362919	0.00332034	0.00322254	0.00326713	0.00316796	0.0031459	0.00314686	0.00301516	0.0032463	0.00301218	0.00322827	0.00313836	0.00297906	0.00330208
		643.5	0.00428898	0.0036872	0.00346013	0.00353369	0.00334669	0.00325396	0.00327175	0.00323005	0.00312061	0.00322355	0.00302504	0.003221	0.00319458	0.00315268	0.00316764	0.00319789
		643	0.00388202	0.003682	0.00349011	0.00333114	0.00326883	0.003155	0.00318629	0.00317956	0.00301516	0.00319338	0.00310056	0.00300343	0.00310958	0.00315901	0.00304088	0.00317622
		642.5	0.00389231	0.00374701	0.00349384	0.00334854	0.00312715	0.00318613	0.00312869	0.00312194	0.00309527	0.0031003	0.00309245	0.00308502	0.00300212	0.00303893	0.00312306	0.00308385
		642	0.00394502	0.0039561	0.00361517	0.0037091	0.00335139	0.0033481	0.00322264	0.00335334	0.00309039	0.00318762	0.00306664	0.00308014	0.00318624	0.00324246	0.00329948	0.00324001
		641.5	0.00421668	0.00384426	0.00371524	0.00349329	0.00329324	0.00340103	0.00333712	0.00325279	0.00336516	0.00324014	0.00335527	0.00322332	0.00332204	0.00323912	0.00326833	0.00337664
		641	0.00431288	0.00392601	0.00371281	0.0037397	0.00353899	0.00370357	0.00341705	0.00338123	0.0034039	0.00339007	0.00343625	0.0034158	0.00352002	0.00336881	0.00335548	0.00341468
		640.5	0.00431719	0.00395048	0.00371654	0.00372926	0.00368727	0.00347163	0.00340596	0.00365514	0.00342738	0.00337896	0.00334768	0.00331382	0.00346008	0.00355272	0.00343461	0.00352296
		640	0.00436927	0.00411232	0.00382067	0.00377336	0.00358547	0.00373826	0.00350621	0.00327592	0.00333975	0.00333978	0.00340507	0.00349773	0.0034631	0.00348612	0.00338814	0.00347704
		639.5	0.00466521	0.00417875	0.00400396	0.00394892	0.0037285	0.00374043	0.00375035	0.00358518	0.00367031	0.00358675	0.00344249	0.00359771	0.00357746	0.00352396	0.00363034	0.00375336
		639	0.00464182	0.00426632	0.00416837	0.00389187	0.00377534	0.00361416	0.00382535	0.00380545	0.00362666	0.00369511	0.00367905	0.00367357	0.00364566	0.00368999	0.00359372	0.00374262
		638.5	0.00485746	0.00430276	0.00426579	0.00416294	0.00394223	0.00408762	0.00383992	0.00395832	0.00386413	0.00387565	0.00379036	0.00386027	0.00365754	0.00388513	0.00391483	0.00390399
		638	0.00458533	0.00441553	0.00416673	0.00410469	0.00386413	0.00383339	0.00385055	0.00375448	0.00372174	0.00364297	0.00393523	0.00364196	0.00364276	0.00379934	0.00369276	0.00376056
		637.5	0.0050469	0.00448324	0.00422002	0.00400056	0.00405117	0.00389448	0.00377098	0.00392844	0.00385206	0.003823	0.00377041	0.0037673	0.0037737	0.00391629	0.0037761	0.0038511
		637	0.00493796	0.00451099	0.0043237	0.00421474	0.00397499	0.00402039	0.00408566	0.00394035	0.00388594	0.00384211	0.00383287	0.00397718	0.00391976	0.00379385	0.00386674	0.00389231
		636.5	0.00511981	0.00449885	0.00433128	0.00424172	0.00410009	0.00404759	0.0038745	0.00386121	0.00405397	0.00390477	0.00393883	0.00381973	0.00397381	0.0039205	0.00390075	0.00389195
		636	0.0049758	0.00448329	0.00418513	0.00418455	0.00414569	0.00416529	0.00407631	0.00383929	0.0038406	0.00383329	0.00371732	0.0038611	0.00380172	0.00395482	0.00380657	0.00389654
		635.5	0.0050849	0.00485024	0.00482849	0.00460064	0.00424446	0.00428529	0.0042889	0.00422674	0.00428676	0.00423625	0.00413476	0.00410027	0.00417695	0.00420943	0.0042385	0.00433662
		635	0.00468462	0.0044314	0.00409917	0.00397473	0.00383749	0.00368046	0.00379615	0.00383269	0.00374424	0.00356	0.00360612	0.00364976	0.00355825	0.00368179	0.00380367	0.00368699
		634.5	0.00502927	0.00450973	0.00434503	0.0043015	0.0043641	0.00394821	0.00395754	0.00409983	0.00406045	0.003962	0.00400845	0.00395252	0.0038616	0.00392739	0.00395524	0.00393131
		634	0.00505216	0.00491964	0.0045869	0.00424328	0.00406259	0.00433787	0.00425473	0.00412201	0.00410354	0.00413252	0.00396558	0.00410787	0.00402732	0.00409047	0.00402745	0.00411015
		633.5	0.00498177	0.00460383	0.00450924	0.00435701	0.00402698	0.00418262	0.00407976	0.00406625	0.00406813	0.00381958	0.00406719	0.00413934	0.00406293	0.00399897	0.00382929	0.00411441
		633	0.00509794	0.00480229	0.00464493	0.00443658	0.00424164	0.00428289	0.00428472	0.00435905	0.0040986	0.00403296	0.0041172	0.0041672	0.00414841	0.00418442	0.00426391	0.00413309
		632.5	0.005205	0.00465346	0.00468431	0.00442513	0.00424647	0.00423246	0.00414637	0.00410842	0.0041966	0.00396754	0.00427214	0.00415073	0.00418975	0.00408362	0.00394121	0.00411916
		632	0.00521461	0.00480974	0.00477627	0.00455098	0.00439385	0.00433199	0.00428942	0.00415233	0.00412486	0.00408305	0.0040507	0.00421641	0.00415337	0.00418387	0.0040854	0.00416879
		631.5	0.00531811	0.0049017	0.00483315	0.00443313	0.00431677	0.00443525	0.00424765	0.00420826	0.00420868	0.00440269	0.0041713	0.00420193	0.00434694	0.00429724	0.004262	0.00412504
		631	0.00541741	0.00485191	0.00475025	0.00451507	0.00452344	0.00441061	0.0043801	0.00438883	0.00430461	0.00441229	0.00440941	0.0042552	0.00429978	0.00424423	0.004181	0.00422886
		630.5	0.00532052	0.00506033	0.00479038	0.00470768	0.00443588	0.00456404	0.0044976	0.00427844	0.00438776	0.00440193	0.00448308	0.0044365	0.00452451	0.00439043	0.004347	0.00448183
		630	0.00506834	0.00497041	0.00470119	0.00449812	0.00438025	0.00439819	0.00435803	0.0042677	0.00427716	0.00439027	0.00412962	0.00409784	0.00421552	0.00414992	0.00415173	0.00423032
		629.5	0.00536588	0.0049332	0.00488924	0.0045542	0.00431486	0.00450793	0.0042917	0.00426516	0.0042815	0.00415345	0.0043084	0.00422496	0.00427026	0.00427701	0.00429442	0.00438444
		629	0.00525645	0.004826	0.00491511	0.00474916	0.00425813	0.00443676	0.00445329	0.00429905	0.0041701	0.00412392	0.00432851	0.00422321	0.00422637	0.00425484	0.00427769	0.00419007
		628.5	0.00524495	0.00482315	0.00482045	0.00450683	0.00448687	0.00439288	0.00432305	0.00433395	0.00417334	0.00429102	0.00415533	0.0041436	0.00423764	0.00426702	0.00428258	0.00430995
		628	0.00529704	0.00505457	0.00472084	0.00483647	0.00448279	0.00448078	0.00432111	0.00445178	0.00426007	0.00419548	0.00418811	0.00426775	0.00433397	0.00440504	0.00422177	0.00444139
		627.5	0.00516717	0.00499819	0.00482354	0.00462136	0.00449572	0.00445876	0.00444968	0.00425853	0.00424642	0.00424621	0.00430098	0.00429596	0.00437552	0.00423395	0.00427256	0.00424775
		627	0.00506683	0.00476821	0.00441851	0.00446935	0.00409345	0.00427659	0.00427021	0.00419989	0.00416064	0.00386967	0.0039242	0.0041321	0.00404848	0.00395756	0.00396595	0.00405598
		626.5	0.00536696	0.00486922	0.00474536	0.00483712	0.00446919	0.00450395	0.00442581	0.004428	0.00432367	0.00416866	0.00427322	0.00435191	0.00445499	0.00451219	0.00429429	0.00431295
		626	0.00513052	0.00485867	0.00481689	0.00444636	0.00422561	0.0044182	0.00427314	0.00429742	0.00432851	0.00423704	0.00417859	0.00410881	0.00410962	0.00451478	0.00396511	0.00417616
		625.5	0.00520882	0.00505852	0.00482796	0.00475614	0.00446417	0.0046297	0.00446977	0.00435369	0.00425092	0.00446904	0.00424924	0.00436987	0.00427152	0.00447225	0.0043408	0.00430284
		625	0.00508613	0.00506549	0.00473008	0.00460974	0.00446681	0.00425557	0.00433306	0.00431512	0.00438206	0.00427502	0.00424637	0.00424728	0.00417621	0.00407244	0.00434443	0.00430712
		624.5	0.00517346	0.0050228	0.00462175	0.00449626	0.00446216	0.00437181	0.00428247	0.00429978	0.00427301	0.00421858	0.0041673	0.00417551	0.00407795	0.00417245	0.00418858	0.0042219
		624	0.00558034	0.0050211	0.00493592	0.00470595	0.0043527	0.00442468	0.00447861	0.0042998	0.00426848	0.00435968	0.00434428	0.00418991	0.00427646	0.00445986	0.0042939	0.00442032
		623.5	0.00518705	0.00503252	0.00457518	0.00467638	0.00429959	0.0045175	0.00434004	0.00431627	0.00434835	0.00431112	0.00421213	0.00430375	0.00427011	0.00417313	0.00426022	0.00434349
		623	0.00518378	0.00495328	0.0044937	0.00446328	0.00433625	0.00436561	0.00428477	0.00445641	0.00413524	0.00406387	0.00420191	0.00424433	0.00418897	0.00410139	0.00407069	0.00427107
		622.5	0.00519436	0.00475949	0.00484537	0.00471822	0.00452336	0.00451923	0.00441195	0.00440157	0.00428129	0.00427262	0.00435565	0.00424496	0.00420591	0.00436655	0.00421835	0.00430516
		622	0.00525648	0.00493234	0.00469815	0.00469329	0.00452148	0.00452969	0.00439754	0.00432433	0.00440601	0.00423897	0.00427131	0.00434211	0.00421087	0.00426775	0.0042653	0.00442722
		621.5	0.00532333	0.00487314	0.00478658	0.00455279	0.00438276	0.00447673	0.00433303	0.0044371	0.00424467	0.00426537	0.00415335	0.00422726	0.00431528	0.00433612	0.00431201	0.00436227
		621	0.00522724	0.00502508	0.00484	0.00479503	0.00459049	0.0044755	0.00450466	0.00440308	0.00451795	0.00425756	0.00437889	0.00437923	0.00430712	0.00444605	0.00446812	0.00437495
		620.5	0.00536908	0.00482296	0.00476441	0.00478517	0.00436164	0.00438316	0.0044727	0.00416155	0.00419281	0.00425484	0.00433999	0.00427225	0.00419394	0.00433601	0.00418805	0.00426145
		620	0.00545579	0.00502369	0.00493666	0.00477394	0.00466364	0.00453874	0.00446381	0.0044319	0.00436193	0.00447071	0.00431925	0.00443457	0.00441184	0.0042608	0.00442097	0.00458758
		619.5	0.00507301	0.00487922	0.00475863	0.00426754	0.00428171	0.00429251	0.00425317	0.00420306	0.00413777	0.00399714	0.00407516	0.00412366	0.00407808	0.00401762	0.00404148	0.00421419
		619	0.00540507	0.00485283	0.00480553	0.00450095	0.00451423	0.0044688	0.00435581	0.00430119	0.00431868	0.00430315	0.00415716	0.00441124	0.00431376	0.00416822	0.00417815	0.00439364
		618.5	0.00546685	0.00490833	0.0047105	0.00467871	0.00445654	0.00448191	0.00433387	0.00420815	0.00434872	0.00421171	0.00413442	0.00428822	0.00423787	0.00440421	0.00427936	0.00429803
		618	0.00513398	0.00500782	0.00453775	0.0045045	0.00438378	0.00436569	0.00442667	0.00433026	0.00403923	0.00412598	0.00413709	0.00406476	0.00408592	0.00409669	0.00395268	0.00431886
		617.5	0.00510538	0.00463515	0.00431023	0.00441101	0.00413197	0.0040501	0.00413688	0.00406779	0.00396971	0.00399226	0.00392982	0.00384904	0.00388012	0.00411851	0.00383901	0.00387534
		617	0.00525894	0.00504058	0.00476546	0.0046628	0.00446415	0.00446362	0.00438107	0.00439145	0.00427792	0.00422656	0.00435547	0.00424815	0.0041713	0.0044142	0.00418309	0.00434739
		616.5	0.00520403	0.00490927	0.00483579	0.00457516	0.00456331	0.00436841	0.00433471	0.0042546	0.00429274	0.00418615	0.00410124	0.00410249	0.00430195	0.00426582	0.0041361	0.0041828
		616	0.00528014	0.00497449	0.00482843	0.00472948	0.00433913	0.00451225	0.00437497	0.00436713	0.00438815	0.00429008	0.0042321	0.00423474	0.00444079	0.00421244	0.00427722	0.00448272
		615.5	0.00519635	0.00480341	0.00456757	0.00451096	0.0043334	0.0042195	0.00431029	0.00434255	0.00417248	0.0039922	0.00400385	0.00397904	0.00405875	0.00412188	0.0040282	0.00420442
		615	0.00537818	0.00502752	0.00467492	0.00459564	0.00428224	0.004558	0.004282	0.00435871	0.00430247	0.0042351	0.00422201	0.00433675	0.00419746	0.0042448	0.00408031	0.00452776
		614.5	0.00537191	0.00498614	0.00476627	0.0045694	0.00454099	0.00450435	0.00426637	0.00436893	0.00429674	0.00415256	0.00420583	0.00418217	0.00426007	0.00420185	0.00427201	0.00418019
		614	0.005283	0.00487558	0.00479781	0.0047523	0.0045	0.00446336	0.00441438	0.00432877	0.00435026	0.00429188	0.00426929	0.00413458	0.00430691	0.00420614	0.00424851	0.00439858
		613.5	0.00516568	0.00469852	0.00467816	0.00439882	0.00421681	0.00421613	0.00434077	0.00424232	0.0040582	0.00415423	0.00410709	0.00406627	0.00413521	0.00431416	0.0041643	0.00420842
		613	0.00549133	0.00491409	0.00481498	0.00469643	0.00444461	0.00448604	0.00433395	0.00432038	0.00430511	0.00432025	0.00417716	0.0043722	0.00426004	0.00407275	0.0041771	0.00424681
		612.5	0.00535766	0.00504341	0.00471673	0.00461411	0.00440842	0.00452509	0.00445732	0.00438797	0.00430425	0.00436015	0.00427805	0.00424566	0.0042861	0.00441477	0.0043505	0.00432922
		612	0.00523172	0.00493045	0.00463392	0.0044455	0.00429933	0.00442202	0.00438805	0.00424655	0.00422094	0.00414527	0.00404749	0.00419597	0.00420269	0.00421398	0.00420214	0.0043864
		611.5	0.00530459	0.00477336	0.00452951	0.0044778	0.00437445	0.00441461	0.00437306	0.00425534	0.00422426	0.00408381	0.00418199	0.0041742	0.00416427	0.00405765	0.00418965	0.00431288
		611	0.00538667	0.00481608	0.00474769	0.00471469	0.00442989	0.00439728	0.00436582	0.00424762	0.00435296	0.00425445	0.00414352	0.00411125	0.0040837	0.00416592	0.00419929	0.00428098
		610.5	0.00537799	0.00480888	0.00465616	0.00456885	0.00438248	0.00425298	0.00424072	0.00422627	0.00409183	0.00402695	0.00427358	0.00409959	0.00404636	0.00430218	0.0041218	0.00417049
		610	0.00530881	0.00502799	0.00491144	0.00465987	0.00445073	0.00452577	0.00453024	0.00448293	0.00428895	0.00434122	0.00438164	0.0044302	0.00430684	0.0043003	0.00441297	0.00437667
		609.5	0.00525216	0.00461819	0.00466173	0.00443125	0.00432796	0.0041229	0.00439508	0.00417462	0.00417478	0.0041955	0.00414859	0.00416469	0.00395197	0.0041229	0.00403889	0.00417405
		609	0.00551435	0.00528357	0.005053	0.00499774	0.00466134	0.00460532	0.00457788	0.0047558	0.00454251	0.00441004	0.00447958	0.00453537	0.00446339	0.00449056	0.00443365	0.00465079
		608.5	0.00553795	0.00504137	0.00483126	0.0046308	0.00449959	0.00445648	0.00443891	0.00441273	0.00428422	0.00426072	0.0043221	0.00438331	0.00429081	0.00418792	0.00437401	0.00443588
		608	0.00514346	0.00474858	0.00457563	0.00448031	0.00444213	0.00434584	0.00420188	0.00430699	0.00426621	0.00425074	0.0040183	0.00407887	0.00415207	0.00429933	0.00415384	0.00419903
		607.5	0.00538748	0.0049901	0.00486178	0.004593	0.0043562	0.00446671	0.00453249	0.00417195	0.00428843	0.0043054	0.00417582	0.00430116	0.00432739	0.00433241	0.00417316	0.00458434
		607	0.0052732	0.00477902	0.00478925	0.00452386	0.00447171	0.00445104	0.00433285	0.00418853	0.00414331	0.00420243	0.00425115	0.00427327	0.00431369	0.00417177	0.00405977	0.0042356
		606.5	0.00546116	0.00502042	0.00480726	0.00469726	0.00446817	0.00465893	0.00457178	0.00444924	0.00423137	0.00442769	0.00427141	0.00435241	0.0042315	0.00439919	0.00435659	0.00430163
		606	0.0055288	0.00524231	0.00492055	0.00468619	0.00458805	0.00469915	0.004484	0.00456422	0.00448227	0.00449294	0.00428642	0.00441074	0.00443514	0.0043796	0.00448839	0.0043956
		605.5	0.00530834	0.00503545	0.00495203	0.00474848	0.00453301	0.00464906	0.00454298	0.00450877	0.00440052	0.00438219	0.0042918	0.00444919	0.00433771	0.00436776	0.00434033	0.00450555
		605	0.00517843	0.00478896	0.00472168	0.00437495	0.00428671	0.00427926	0.00442599	0.00422614	0.00422423	0.00404365	0.00417206	0.00413087	0.0041276	0.00419143	0.00430663	0.00415847
		604.5	0.0056303	0.00527142	0.00517241	0.0050079	0.00467392	0.00479087	0.00471419	0.00464964	0.00465909	0.00466835	0.00471519	0.00450835	0.00457492	0.00465398	0.00447707	0.00458227
		604	0.00534253	0.00519538	0.00486935	0.00468169	0.00459122	0.00453273	0.00457864	0.00446007	0.00441652	0.0042923	0.0043671	0.00445115	0.00444634	0.00435377	0.00439241	0.0045068
		603.5	0.00543702	0.00509959	0.0049615	0.00494074	0.00455818	0.00458999	0.00456331	0.00455548	0.00461505	0.00446472	0.00438151	0.00438886	0.00457691	0.00444618	0.00447479	0.00452211
		603	0.00540779	0.00508162	0.00491613	0.00478833	0.00453534	0.00466233	0.00440682	0.00450845	0.00449098	0.00439231	0.00437492	0.00445826	0.00450136	0.00437259	0.00422705	0.00445439
		602.5	0.00543836	0.00502786	0.00497253	0.00472539	0.00473856	0.00458609	0.00450314	0.00448447	0.00457408	0.00457455	0.00455648	0.00437372	0.00451606	0.00441969	0.00442204	0.00460843
		602	0.00548667	0.00501094	0.00479231	0.00455687	0.00463423	0.00458991	0.00441642	0.00446302	0.00439414	0.00440348	0.00439694	0.00444519	0.00436564	0.00435756	0.00427667	0.00440931
		601.5	0.00535247	0.00515651	0.0049885	0.00484718	0.00460579	0.00469041	0.004392	0.00440993	0.00432239	0.00446075	0.00429037	0.00441817	0.00445795	0.00443177	0.00432367	0.00456529
		601	0.00548129	0.00506992	0.00498894	0.00479676	0.00454683	0.0045845	0.004782	0.0045164	0.00446341	0.00461885	0.00437934	0.00441744	0.00452679	0.0044909	0.00438564	0.00444461
		600.5	0.00548578	0.00513778	0.00513107	0.00481307	0.00481673	0.0047456	0.0046089	0.00469192	0.00444453	0.00447262	0.00454057	0.00453414	0.00459697	0.00445426	0.00453581	0.00453929
		600	0.00540887	0.0052166	0.00503684	0.00490448	0.00460328	0.00453885	0.00473932	0.00465286	0.00457628	0.0045134	0.00450021	0.00452059	0.00456781	0.00446101	0.00437343	0.00446517
		599.5	0.00548384	0.00510417	0.00509247	0.00479619	0.00462771	0.00453681	0.00461204	0.00460336	0.00448269	0.00437045	0.00431371	0.00441132	0.00448384	0.0046082	0.00443514	0.00441017
		599	0.00562004	0.00505923	0.00499638	0.00486445	0.00485864	0.00465966	0.00456849	0.00473555	0.00446404	0.00439532	0.00455216	0.00422559	0.00452849	0.00449396	0.00443454	0.00446221
		598.5	0.00547165	0.00531101	0.0051832	0.00489707	0.00489	0.0046386	0.00468617	0.00474719	0.00454944	0.00451483	0.00457369	0.00466366	0.00457578	0.00467536	0.00452606	0.00460851
		598	0.00561802	0.00529002	0.00508089	0.00496352	0.00493789	0.00487861	0.00464776	0.00469224	0.00462489	0.00451162	0.00463025	0.00449114	0.0045806	0.00483736	0.00454798	0.00458745
		597.5	0.00561682	0.00533719	0.00499287	0.00497007	0.00473782	0.00471809	0.00459983	0.00462677	0.0045941	0.00457806	0.00442544	0.00449723	0.00465561	0.00455902	0.00443046	0.00461974
		597	0.00536992	0.00521998	0.00512193	0.00486864	0.00464836	0.00468449	0.00450769	0.00468452	0.0044064	0.00423921	0.00436935	0.00448313	0.00446708	0.00445936	0.00443577	0.00457864
		596.5	0.0057037	0.00538339	0.00521152	0.00497229	0.00483448	0.0049615	0.00485605	0.00469996	0.00471121	0.00464033	0.0046728	0.00463933	0.00456927	0.00464988	0.00465302	0.00469161
		596	0.00566874	0.00530936	0.00536264	0.00513113	0.00498473	0.00465827	0.00486532	0.0047105	0.00476486	0.00477349	0.00475224	0.00464891	0.00465807	0.00460733	0.00472367	0.00458688
		595.5	0.00559736	0.00538177	0.00510805	0.00500206	0.00469132	0.00477868	0.00470388	0.00459114	0.00464668	0.0047312	0.00471375	0.00444132	0.00447754	0.00455831	0.00453346	0.00464689
		595	0.00560599	0.00518462	0.00514666	0.00502422	0.0046813	0.00473573	0.00482893	0.00452064	0.00455849	0.00471618	0.00442222	0.00460215	0.00465618	0.00469274	0.00446276	0.00466636
		594.5	0.00596423	0.00533003	0.00531711	0.00535524	0.0048611	0.00485131	0.00492608	0.00478017	0.00474554	0.00473105	0.00480396	0.00468952	0.0047434	0.00470838	0.00495988	0.00482398
		594	0.00579994	0.00524121	0.00525976	0.00511182	0.00504504	0.00481618	0.00484833	0.0047631	0.00463072	0.00469729	0.0046701	0.00465372	0.00478067	0.00465749	0.00474612	0.00481825
		593.5	0.00563245	0.00542651	0.00513013	0.00496156	0.00487212	0.00478972	0.00466871	0.00466296	0.00467335	0.0045535	0.00451685	0.0045452	0.00447385	0.0046464	0.00450354	0.00460108
		593	0.00580152	0.00555578	0.00519808	0.00530634	0.00502375	0.00484786	0.0048248	0.00493474	0.00478302	0.00477951	0.00480645	0.00466348	0.00488916	0.00466503	0.00463117	0.00470849
		592.5	0.00589608	0.00552652	0.00533459	0.0053987	0.00513783	0.0051816	0.0049592	0.00500984	0.00484642	0.00484393	0.00489521	0.00488194	0.00486252	0.00481011	0.00484854	0.00486241
		592	0.00593297	0.00543503	0.00535304	0.00533271	0.00493467	0.00508906	0.00485555	0.00483917	0.00474151	0.00500191	0.00466113	0.00479485	0.00479346	0.00488011	0.0047709	0.00479247
		591.5	0.00610408	0.00565545	0.00546994	0.00505153	0.00505763	0.00499607	0.00491568	0.00493718	0.00493967	0.0048683	0.00489778	0.00470634	0.00478815	0.00489197	0.00495035	0.00484547
		591	0.00584987	0.0054776	0.00543007	0.00515305	0.00518467	0.00495752	0.00496944	0.00502	0.00497504	0.0047178	0.00485778	0.00488055	0.00480357	0.00469344	0.00467515	0.00488121
		590.5	0.00593772	0.00553019	0.00539946	0.00508115	0.00490254	0.00495949	0.00493501	0.00496593	0.00497698	0.00485979	0.00475512	0.00484356	0.00478498	0.00482707	0.00488238	0.00489197
		590	0.00587125	0.00538614	0.00542415	0.00499863	0.00493092	0.00502807	0.00497962	0.00483288	0.00480613	0.00491393	0.0047725	0.00473751	0.00478252	0.00475858	0.00476805	0.00490105
		589.5	0.00599058	0.00557298	0.00532673	0.00521215	0.00527194	0.00517175	0.00506834	0.00506486	0.0050636	0.0048967	0.0049652	0.00495807	0.00494616	0.00502684	0.00494189	0.00500073
		589	0.00607932	0.00561391	0.00559188	0.00538106	0.00533567	0.00526274	0.00530231	0.00508553	0.00496038	0.00485964	0.00484961	0.00488163	0.00479176	0.00488364	0.00491427	0.00515756
		588.5	0.00581508	0.00546905	0.00533336	0.00536143	0.00499319	0.00486322	0.00491333	0.00497779	0.00474484	0.00472021	0.00477951	0.00451638	0.00482063	0.00480495	0.00465733	0.00493011
		588	0.00632799	0.00581928	0.00560746	0.0056142	0.00536282	0.00539186	0.00522488	0.00509014	0.00510399	0.00489055	0.00496779	0.00482338	0.0048988	0.00489398	0.00484479	0.00480069
		587.5	0.00593956	0.00574703	0.0056367	0.00537993	0.00532634	0.00501042	0.005032	0.00504475	0.00492663	0.00489286	0.00497069	0.00521702	0.00510339	0.00511905	0.00506669	0.00507712
		587	0.00602472	0.00532678	0.0052656	0.00515355	0.0051076	0.00507261	0.00509585	0.00521053	0.00486956	0.00497672	0.0049122	0.00484731	0.00499759	0.00496889	0.00478598	0.0050199
		586.5	0.00614642	0.00582201	0.00561142	0.00540072	0.00522271	0.0052471	0.00523819	0.00514079	0.00504239	0.00509833	0.00500434	0.00487707	0.00508003	0.0050524	0.00505234	0.00503011
		586	0.00622483	0.00604803	0.00574625	0.00549212	0.00543372	0.00520557	0.00524886	0.00525268	0.0051623	0.00503084	0.00520563	0.00509784	0.00518792	0.00509941	0.00503833	0.00520979
		585.5	0.00618612	0.00570732	0.00553543	0.00542399	0.00505674	0.00512557	0.00522174	0.00509912	0.00518286	0.00495917	0.00487579	0.0049238	0.00489882	0.00478962	0.00485327	0.00504797
		585	0.00639534	0.00590775	0.00577054	0.00560712	0.00536727	0.0054112	0.00536995	0.00517288	0.0052175	0.00513951	0.00514836	0.00500727	0.00515009	0.00539891	0.00500028	0.00521663
		584.5	0.00649788	0.00598089	0.00570048	0.00573633	0.00541799	0.00530726	0.00526114	0.00522239	0.00510077	0.00495962	0.0050712	0.00517448	0.00509655	0.0052503	0.0051157	0.00512277
		584	0.0062451	0.00601323	0.0058366	0.0055084	0.00543033	0.00559566	0.00536125	0.00520746	0.00540415	0.00526266	0.00512801	0.00544462	0.00509048	0.00514726	0.00520154	0.00530003
		583.5	0.00632037	0.00578953	0.00577101	0.00551598	0.00521742	0.00536526	0.00521763	0.00516979	0.00497716	0.00510457	0.00505721	0.00494032	0.00503131	0.00507678	0.00512151	0.00526125
		583	0.00632599	0.0059547	0.00574247	0.0056886	0.00538056	0.00540551	0.00543434	0.00536146	0.00513689	0.00513461	0.00515027	0.00500141	0.00531822	0.00522488	0.00528182	0.00517922
		582.5	0.00661362	0.00626425	0.00595832	0.00576534	0.00549692	0.0055122	0.00555216	0.00550114	0.00541518	0.00551105	0.00533189	0.00520406	0.0054356	0.00538648	0.00549537	0.00542798
		582	0.00673972	0.00622761	0.00592455	0.00596003	0.00547432	0.00567493	0.00557282	0.00560869	0.00558976	0.0053635	0.00544947	0.00555192	0.0054998	0.00550337	0.00553627	0.00552418
		581.5	0.00657322	0.00616194	0.00586908	0.00577245	0.00568141	0.00567606	0.00560098	0.0053954	0.00528923	0.00540829	0.00535962	0.00533027	0.00526437	0.0054026	0.00530171	0.00543353
		581	0.00664734	0.00618174	0.00613135	0.00580931	0.00565209	0.00572387	0.00572734	0.00553252	0.00534225	0.00562851	0.00560748	0.00544082	0.00547962	0.00542407	0.00531138	0.00547865
		580.5	0.00667778	0.00642965	0.00613605	0.00593604	0.00567315	0.00589379	0.00560421	0.00573633	0.00560211	0.00545883	0.00553905	0.00557869	0.00569201	0.00547694	0.00551902	0.00556972
		580	0.00665557	0.0061396	0.0061249	0.00594727	0.00564991	0.00566979	0.00559188	0.00554107	0.00546376	0.00554854	0.0054382	0.00536028	0.00532519	0.00536358	0.00554156	0.00570504
		579.5	0.00685142	0.00632799	0.00614406	0.00595355	0.00594082	0.00576592	0.0058696	0.00560415	0.00560546	0.00554374	0.00565031	0.00567257	0.00552421	0.0055315	0.00559993	0.00561737
		579	0.00695967	0.00658405	0.00634493	0.00610733	0.00583675	0.00589739	0.00585333	0.0057154	0.00566491	0.00562791	0.0057654	0.00562025	0.00558556	0.0057425	0.00564899	0.00557759
		578.5	0.00685355	0.0062732	0.00616772	0.00597008	0.0057856	0.00579137	0.00564572	0.00561774	0.00544543	0.00556763	0.00547477	0.00560567	0.0055127	0.00556671	0.00567039	0.00546127
		578	0.00703393	0.00639873	0.0063599	0.00622929	0.00594979	0.00590232	0.00579181	0.00572941	0.00565046	0.00565466	0.00539013	0.00564884	0.00559899	0.00560633	0.00562964	0.00581571
		577.5	0.00708258	0.0066025	0.00638488	0.00608722	0.00593287	0.00590177	0.00603404	0.00586606	0.00587558	0.00562065	0.00585399	0.00568209	0.0058207	0.00575519	0.00581697	0.00568419
		577	0.00683022	0.0063655	0.00606575	0.00622756	0.00580475	0.00581193	0.00575587	0.00576081	0.00563499	0.00555187	0.00555774	0.00572815	0.00555218	0.00562626	0.00550177	0.0058144
		576.5	0.00672124	0.00616662	0.00597955	0.00592145	0.00562408	0.00580328	0.00570433	0.00569893	0.00541799	0.00560365	0.00549629	0.00539356	0.00557132	0.00548127	0.00555863	0.00557544
		576	0.00694284	0.00661903	0.00633973	0.00620306	0.00581511	0.0058976	0.00579774	0.00582783	0.00566659	0.0057346	0.00570664	0.00581655	0.00563274	0.00572728	0.00566043	0.0057501
		575.5	0.00704509	0.0065152	0.00631609	0.00604543	0.00547359	0.0057362	0.00586847	0.00568983	0.00576298	0.00577169	0.00572526	0.00559484	0.00559828	0.00578748	0.00549888	0.00585042
		575	0.00673817	0.00627236	0.0061083	0.00596675	0.0054182	0.00591859	0.00549925	0.00561244	0.00548263	0.00544428	0.0055734	0.00558868	0.00558682	0.00560334	0.00546674	0.00576065
		574.5	0.0070795	0.00665778	0.00655546	0.00613584	0.00558472	0.00595307	0.00605567	0.00592859	0.0057677	0.0058484	0.00579748	0.00569549	0.00588311	0.00572198	0.00569117	0.00592654
		574	0.00711908	0.0066076	0.00645952	0.00641039	0.00594294	0.00602745	0.006104	0.00603745	0.00597347	0.00586346	0.00583633	0.0058069	0.00590043	0.0060021	0.00584914	0.00609678
		573.5	0.00721353	0.00662497	0.00657028	0.00647029	0.00595454	0.00598706	0.00599848	0.00603927	0.00603716	0.0059024	0.00579352	0.00575144	0.00596192	0.00585092	0.00585341	0.0059446
		573	0.00715723	0.00663099	0.00662114	0.00633432	0.00606108	0.00616617	0.00602921	0.00594008	0.00587509	0.00587464	0.0057517	0.00585194	0.0056753	0.00591518	0.00568165	0.0057831
		572.5	0.00702665	0.00687072	0.00644688	0.00627501	0.00602596	0.00598924	0.00592384	0.00593281	0.00588603	0.00609835	0.00585953	0.00578234	0.00596378	0.00592867	0.00584908	0.0058802
		572	0.00724548	0.0067199	0.00646034	0.00632171	0.00582956	0.00608804	0.00598412	0.00602793	0.00591035	0.00595677	0.00577933	0.00590474	0.00596478	0.00584675	0.00584045	0.00607292
		571.5	0.00727159	0.00681678	0.00651255	0.0062846	0.0060079	0.00605893	0.00611844	0.00605953	0.0058834	0.00577673	0.00586076	0.00575427	0.00594685	0.0059964	0.00604871	0.00594657
		571	0.00731969	0.00671409	0.00658563	0.00659927	0.00605197	0.00619563	0.00609901	0.0059669	0.00598336	0.00586737	0.00574189	0.00604596	0.00603454	0.00594142	0.00589597	0.00613149
		570.5	0.0070609	0.00656481	0.00641925	0.00622945	0.00584793	0.00596299	0.00578546	0.00581763	0.00579953	0.00575692	0.00577452	0.00563489	0.00570803	0.00571037	0.00567664	0.00591235
		570	0.00739017	0.0070864	0.00666482	0.00658671	0.00625626	0.00629668	0.00613519	0.00615133	0.00629857	0.00621913	0.00599171	0.00625382	0.00610066	0.00619789	0.00613311	0.00614046
		569.5	0.0073626	0.00669647	0.00667523	0.00619907	0.0058341	0.00616415	0.00622693	0.0061187	0.00591017	0.00588752	0.00592266	0.00581482	0.0058308	0.00597753	0.00579176	0.00589862
		569	0.00711055	0.00672492	0.00652198	0.00630175	0.00609429	0.00606735	0.00597669	0.00583562	0.00589988	0.00589928	0.00570669	0.00586147	0.0059451	0.00589314	0.00583767	0.0059742
		568.5	0.00730423	0.00681181	0.00662784	0.00645172	0.0062799	0.00620939	0.00605974	0.00601824	0.00597095	0.00592738	0.00586881	0.00587036	0.00596895	0.00591206	0.00596809	0.00592917
		568	0.0071375	0.00658723	0.00632933	0.00620206	0.00589225	0.00589377	0.00587409	0.00568209	0.00574819	0.00566916	0.00565959	0.00568388	0.00579533	0.00571983	0.00572264	0.0057453
		567.5	0.00718884	0.00700618	0.00673391	0.00660324	0.0062341	0.00605226	0.00628037	0.00615309	0.00609872	0.00600575	0.00594415	0.00601567	0.00593688	0.00607076	0.00609951	0.00604955
		567	0.00750601	0.00697185	0.00687106	0.00677358	0.00649957	0.00642763	0.00635972	0.00633918	0.00618069	0.00619366	0.00610644	0.00617465	0.00615669	0.00627068	0.00612001	0.00623457
		566.5	0.0072154	0.00684797	0.00669245	0.0065769	0.00610859	0.00607418	0.00617819	0.00609809	0.00608103	0.00596173	0.00588949	0.00604709	0.00600412	0.00595704	0.00597496	0.00597808
		566	0.00748249	0.00697451	0.00669721	0.00652952	0.00640057	0.0063168	0.00616407	0.00616488	0.00600008	0.00610276	0.0060452	0.0059626	0.00610689	0.00596284	0.00599971	0.0061636
		565.5	0.00728689	0.00687011	0.00670281	0.00658621	0.00631759	0.00621698	0.00609838	0.00604118	0.00607171	0.00600837	0.00602748	0.00608082	0.00596614	0.00607037	0.00589518	0.00603157
		565	0.00741365	0.00699613	0.00673822	0.00642219	0.00621648	0.00612196	0.00632402	0.00616706	0.00611056	0.00591075	0.00581973	0.00600496	0.00605774	0.00616031	0.00595179	0.00607693
		564.5	0.0073775	0.00695031	0.00667478	0.00650014	0.0064647	0.00640401	0.0061439	0.00633143	0.00607237	0.00598717	0.00606352	0.0061192	0.00616071	0.0061088	0.00602961	0.00619962
		564	0.00749268	0.00716139	0.00700226	0.00671821	0.00664571	0.00644549	0.00629894	0.00622588	0.00623604	0.00624248	0.00623428	0.0061851	0.00621966	0.00624552	0.00613374	0.00648559
		563.5	0.00729839	0.00689915	0.00684768	0.00664629	0.00624142	0.00628948	0.00618867	0.00602144	0.00618906	0.00611332	0.00603404	0.00611471	0.00604215	0.00610203	0.0059463	0.00604136
		563	0.00740923	0.00710366	0.0067211	0.00673462	0.00629834	0.00633471	0.00634099	0.00621572	0.00604318	0.00609137	0.00607268	0.00611552	0.00614312	0.00615653	0.00607977	0.00622152
		562.5	0.00738727	0.00711381	0.00691072	0.00648012	0.00636555	0.00632686	0.00649933	0.0062252	0.00600874	0.00609867	0.00619954	0.00607318	0.00638785	0.00614369	0.00607321	0.0063027
		562	0.00754757	0.00700765	0.00679378	0.00657669	0.00633466	0.00629537	0.00628633	0.00619516	0.00615572	0.0061003	0.00605315	0.00599118	0.00604318	0.00615078	0.00609163	0.00613682
		561.5	0.00757686	0.00716723	0.00669321	0.00664947	0.00634228	0.00618266	0.00627929	0.00631893	0.00615267	0.00608297	0.00619069	0.0060584	0.00621656	0.00631126	0.00615664	0.00612973
		561	0.00750069	0.0071841	0.00676943	0.00662143	0.00616866	0.00623751	0.00618625	0.00605207	0.00620175	0.00625918	0.005961	0.00599504	0.00599761	0.00607982	0.0060783	0.00613852
		560.5	0.00747506	0.00708413	0.00686725	0.00658776	0.0064379	0.00627814	0.00607704	0.00623646	0.00598743	0.0060305	0.00613637	0.00615217	0.00611319	0.00620256	0.00590316	0.00623095
		560	0.00758166	0.0069098	0.00667925	0.00656828	0.00627796	0.00633668	0.00621737	0.00612784	0.00618812	0.00603136	0.00615225	0.00598021	0.00619295	0.00606263	0.00602068	0.00609917
		559.5	0.00750253	0.00718287	0.00706658	0.00666138	0.00651544	0.00642602	0.00650062	0.00643958	0.00622927	0.00635475	0.00622845	0.00623599	0.00632649	0.00619886	0.0062112	0.00620884
		559	0.00780438	0.00726154	0.00709345	0.00671469	0.00649978	0.00660826	0.00652584	0.0063634	0.00636355	0.00635691	0.00624434	0.00615874	0.00643162	0.00622945	0.00623368	0.00635053
		558.5	0.00732595	0.00694021	0.00654053	0.00649904	0.00601428	0.00617113	0.00617796	0.00596404	0.00587766	0.0059757	0.00587364	0.0059166	0.00605756	0.0060352	0.0059172	0.00601979
		558	0.007775	0.00734499	0.00703233	0.00684276	0.00656332	0.0066868	0.00646864	0.00631388	0.00645792	0.00628914	0.00632949	0.00624171	0.00647565	0.00641	0.00620322	0.00632176
		557.5	0.00761156	0.00735562	0.00688965	0.00678165	0.00638284	0.00645211	0.00657417	0.00633167	0.00647413	0.0063283	0.00631746	0.00632788	0.00640467	0.00638152	0.00636637	0.00637514
		557	0.00770184	0.0072856	0.0070603	0.00699605	0.0066413	0.00649373	0.00664038	0.00636805	0.00638728	0.00640821	0.00619324	0.00632594	0.0061432	0.00635793	0.0063385	0.00644922
		556.5	0.00738256	0.00702212	0.00690162	0.00662332	0.00636177	0.00643722	0.00631835	0.00626511	0.00617026	0.00629694	0.00615861	0.00620668	0.00619321	0.00619085	0.00616291	0.00621102
		556	0.00785578	0.00725972	0.00717994	0.00695075	0.00676646	0.00663283	0.00657102	0.00637853	0.00659643	0.0063645	0.00624817	0.00636035	0.00649392	0.00651305	0.00638215	0.00658621
		555.5	0.00773452	0.00723919	0.00722798	0.00707769	0.00647058	0.00681812	0.00671724	0.00655801	0.00651126	0.00650866	0.00651838	0.00658705	0.00665368	0.00650624	0.00648716	0.00651037
		555	0.00795065	0.00737203	0.00724572	0.00710734	0.00684718	0.00686025	0.00661693	0.00687745	0.00654111	0.00644741	0.00649552	0.00660736	0.00658939	0.00665596	0.00658318	0.00664327
		554.5	0.00783672	0.00731563	0.00718984	0.00700363	0.0067867	0.00669492	0.00677432	0.00662001	0.00659538	0.00642721	0.00673288	0.00648362	0.00647988	0.00646796	0.00647437	0.00655958
		554	0.00785654	0.00760168	0.00735557	0.00702551	0.00681392	0.00685586	0.00685476	0.00668241	0.00669447	0.00654006	0.00663693	0.00662458	0.00652879	0.00657667	0.00663885	0.00674416
		553.5	0.00823155	0.00763766	0.00747309	0.00719287	0.00688395	0.00680269	0.00677787	0.00683424	0.00666448	0.00679946	0.006645	0.00672326	0.00672103	0.00674824	0.00667563	0.0067795
		553	0.00774772	0.00745123	0.0072304	0.00696835	0.00681173	0.00693747	0.00669639	0.00653783	0.00659593	0.00656826	0.00643307	0.00657501	0.00658873	0.00643887	0.00633516	0.00640695
		552.5	0.00818401	0.00763555	0.00743027	0.00743514	0.00701923	0.00690504	0.00690217	0.00700331	0.00685026	0.00680027	0.00688984	0.00688534	0.00669153	0.00681534	0.00678426	0.00673959
		552	0.00802279	0.00763587	0.00733648	0.00728281	0.00687411	0.00701675	0.00678957	0.00690362	0.00665588	0.00685281	0.00654797	0.00680248	0.00680537	0.00677632	0.00672689	0.0068713
		551.5	0.00804497	0.00755898	0.0072857	0.00726448	0.00690533	0.00684752	0.00687148	0.00667124	0.00668848	0.00670636	0.00648104	0.00661525	0.00678441	0.00674235	0.00668661	0.00672868
		551	0.00838229	0.00798424	0.00771728	0.00738922	0.00713447	0.00729507	0.00703125	0.00708095	0.00699303	0.00694194	0.00700218	0.0069538	0.00687459	0.00690373	0.00685757	0.00699818
		550.5	0.00828231	0.00770324	0.00762357	0.00730421	0.00715215	0.00715258	0.00691866	0.00691261	0.00691903	0.00689444	0.00696572	0.00686798	0.0069547	0.00672757	0.00671516	0.00678973
		550	0.00834041	0.00789674	0.00770619	0.00751346	0.00733969	0.00725161	0.00723693	0.00708519	0.00696243	0.00700102	0.00698269	0.00682302	0.00692487	0.00701518	0.00696335	0.00717676
		549.5	0.00850481	0.00799389	0.00805841	0.00764778	0.00725014	0.00720632	0.00735462	0.0070263	0.00718002	0.00683177	0.00702154	0.00703517	0.00704619	0.00691354	0.00689297	0.00717258
		549	0.00852152	0.00802566	0.00784023	0.00767189	0.00723121	0.00721597	0.0071475	0.007229	0.00712542	0.00712294	0.00709442	0.00700665	0.00700694	0.00718605	0.00700884	0.00700363
		548.5	0.00845305	0.00804032	0.00762818	0.00747585	0.00721616	0.00742895	0.0071325	0.00713779	0.00707377	0.00696438	0.0068617	0.00698837	0.00711966	0.00705814	0.0070869	0.00705969
		548	0.00855325	0.00810072	0.00788374	0.0076839	0.00739546	0.00746458	0.00751154	0.00728746	0.0071501	0.00719905	0.00706864	0.00721608	0.00725569	0.00708703	0.00713465	0.00741442
		547.5	0.0083597	0.00825318	0.00798245	0.00766122	0.007554	0.00728231	0.0073185	0.00722795	0.00712813	0.00722824	0.00726298	0.00721211	0.00728654	0.00724495	0.00725617	0.0071976
		547	0.00880271	0.00806345	0.00806854	0.0080027	0.00767191	0.00750324	0.00746116	0.00740346	0.00738709	0.00743214	0.00719818	0.0072961	0.00739638	0.00732058	0.0072553	0.0073442
		546.5	0.00878263	0.00849502	0.00825104	0.00798221	0.00770092	0.00763455	0.00783885	0.00747267	0.00753193	0.00752331	0.00749784	0.00739325	0.0074507	0.00750008	0.00755624	0.00745384
		546	0.0088548	0.00858304	0.00822783	0.00803099	0.00773454	0.00754328	0.00750806	0.00753527	0.00746961	0.00749221	0.00748818	0.00744257	0.00744589	0.00756775	0.00760855	0.00753777
		545.5	0.00885393	0.00836727	0.00834714	0.0080091	0.00769312	0.0077225	0.00743035	0.00752405	0.00740494	0.00746053	0.00735083	0.00752621	0.00734378	0.00730897	0.00740283	0.00749679
		545	0.0089435	0.00839071	0.00805277	0.00786964	0.00765621	0.0075359	0.00750148	0.00746848	0.0074146	0.0074339	0.00736984	0.00736026	0.00743066	0.00735797	0.00747456	0.00740433
		544.5	0.00903798	0.00840615	0.00823012	0.00811831	0.00789914	0.0077093	0.00774327	0.0076056	0.00751288	0.00749845	0.0076174	0.00770269	0.00738738	0.0075913	0.0075304	0.00762309
		544	0.00888844	0.00839464	0.00825118	0.00809283	0.00784207	0.00778733	0.00765732	0.00765381	0.00756301	0.00768582	0.00751349	0.00750259	0.00747159	0.00748468	0.00754075	0.0076913
		543.5	0.00916066	0.00859228	0.0085023	0.00841918	0.00785926	0.00800117	0.00793391	0.00784642	0.00769926	0.00759454	0.00756896	0.00775534	0.00772896	0.0076168	0.00763887	0.00783435
		543	0.00926106	0.00883108	0.00866251	0.00831832	0.00807748	0.00816489	0.00807247	0.00789503	0.00783991	0.00781453	0.00795948	0.00784331	0.00780623	0.00789131	0.00769784	0.00786909
		542.5	0.00933286	0.00892723	0.00871504	0.0083593	0.00817175	0.0081172	0.00802329	0.00800317	0.00803521	0.00794741	0.00791227	0.00796758	0.00800309	0.00789584	0.00781339	0.00783142
		542	0.00899968	0.00865982	0.0084328	0.00827173	0.00790293	0.00789363	0.00774282	0.0079955	0.00762836	0.00783111	0.00778804	0.00774904	0.00759185	0.00783651	0.00781081	0.00787581
		541.5	0.00934674	0.00887747	0.00864268	0.00842351	0.00827323	0.00802899	0.00814297	0.00826223	0.00799141	0.00791121	0.00793217	0.00797451	0.00789126	0.00798503	0.00801712	0.00804781
		541	0.00916132	0.00877468	0.0085659	0.00817436	0.00788177	0.00801301	0.00789851	0.00788432	0.00796046	0.00785709	0.00785032	0.00765099	0.00773006	0.00789909	0.00779073	0.00767381
		540.5	0.0094593	0.0090882	0.00877827	0.00856677	0.00822242	0.00820588	0.00818894	0.00819411	0.00805037	0.00808104	0.00808297	0.00816122	0.00809048	0.00804244	0.00816122	0.0080615
		540	0.00939496	0.00927801	0.00879856	0.00851793	0.00832516	0.00823965	0.00819905	0.00822511	0.00794303	0.00792039	0.00785939	0.00799961	0.00800557	0.00800881	0.00798532	0.00818544
		539.5	0.00949375	0.00878797	0.00875831	0.00849079	0.00825487	0.00821817	0.0083065	0.00811306	0.0079438	0.00778201	0.00800315	0.0080004	0.00783888	0.00812828	0.00796072	0.00800589
		539	0.00957546	0.00908484	0.00880374	0.00849407	0.00831851	0.0082965	0.00807503	0.00809623	0.00807506	0.00804291	0.00795748	0.00819557	0.00810375	0.00826595	0.0079897	0.00832666
		538.5	0.00948541	0.00889916	0.00858708	0.00852097	0.00811337	0.00819546	0.00820712	0.00806087	0.00806656	0.00787006	0.00794891	0.00788883	0.00802015	0.00806701	0.0080023	0.00805061
		538	0.00959144	0.00906724	0.00889713	0.0088067	0.00839966	0.00856276	0.00844613	0.0083079	0.0082091	0.00819438	0.00802928	0.00825033	0.00832038	0.00820277	0.00817478	0.00832212
		537.5	0.0095147	0.00912986	0.00885232	0.00871385	0.00840042	0.00816568	0.00815576	0.0081464	0.00810871	0.00823601	0.00797172	0.0079288	0.00805438	0.00810135	0.00815987	0.00829099
		537	0.00971864	0.00932082	0.00904802	0.00873453	0.0086734	0.00848681	0.00839176	0.00826474	0.00838807	0.00816829	0.00823405	0.00811699	0.00839834	0.00832421	0.00831619	0.00850059
		536.5	0.00967592	0.00902762	0.00884373	0.00870178	0.00832941	0.00833373	0.00818224	0.00825658	0.00816431	0.00802155	0.00796985	0.00801224	0.00805217	0.00805921	0.00806614	0.00828809
		536	0.00945705	0.00885663	0.00884442	0.00864316	0.00817945	0.00814616	0.00813194	0.00799901	0.00788395	0.00776053	0.00795524	0.00808932	0.0080505	0.00806815	0.00795753	0.00817491
		535.5	0.00971576	0.00932032	0.00904128	0.00904358	0.00857464	0.00849929	0.00851761	0.00841129	0.00818409	0.00825685	0.00834563	0.00831751	0.0082741	0.00824255	0.00833102	0.00845091
		535	0.00982791	0.00934984	0.00896348	0.00885356	0.00857076	0.00836701	0.00841396	0.00824888	0.0083887	0.00813205	0.00813693	0.00824906	0.00821327	0.00829218	0.00832846	0.00826687
		534.5	0.00987223	0.00924865	0.0091181	0.00895471	0.00863962	0.00847448	0.00854246	0.0083948	0.00828107	0.00823295	0.00828729	0.00820163	0.0083511	0.00829964	0.00844613	0.00826484
		534	0.00946451	0.00926709	0.00908239	0.00875458	0.00845669	0.00835426	0.00827769	0.00828735	0.00832173	0.00804861	0.0081249	0.0081042	0.00816557	0.00812899	0.00811053	0.00819862
		533.5	0.0095721	0.00911117	0.00892678	0.0088542	0.00836859	0.00821023	0.00838973	0.0082931	0.00830036	0.00827632	0.00805762	0.00819448	0.0081646	0.00821126	0.00810894	0.00832838
		533	0.00982976	0.00938118	0.00912444	0.00881201	0.00857575	0.00855481	0.00853939	0.00848884	0.00830909	0.00846506	0.00845519	0.0084682	0.00841364	0.00831199	0.00842465	0.00857015
		532.5	0.00996225	0.00923057	0.0091288	0.0089871	0.00842423	0.00864593	0.0085527	0.00833202	0.00830175	0.00823696	0.00827745	0.00840517	0.00840388	0.00831521	0.00851796	0.00838229
		532	0.00994935	0.00936825	0.00910337	0.00892786	0.00855529	0.00866339	0.00854465	0.00832817	0.00827613	0.00831439	0.00823382	0.00826629	0.00825073	0.00859777	0.00839459	0.00845255
		531.5	0.0100832	0.00913454	0.00909261	0.0086941	0.00849074	0.00862354	0.00846477	0.00824405	0.00830186	0.00817792	0.00820963	0.00834215	0.00833513	0.00828096	0.00847583	0.00846004
		531	0.0101265	0.00953349	0.00941541	0.00900101	0.00874653	0.0086876	0.00896303	0.00864427	0.00853237	0.00866909	0.00851508	0.00860788	0.00858948	0.00847184	0.00861366	0.00867685
		530.5	0.0103363	0.00978856	0.00942787	0.00925421	0.00886003	0.00893116	0.00871333	0.00873696	0.00870004	0.00855811	0.00847644	0.00847113	0.00885972	0.00882796	0.00867551	0.00870334
		530	0.0102111	0.00960475	0.0093911	0.00906557	0.00880273	0.00865795	0.00872814	0.0085546	0.00864458	0.00845949	0.00856947	0.00867144	0.00847496	0.0085423	0.0084719	0.00858575
		529.5	0.0098265	0.00947189	0.00902741	0.00893729	0.00862618	0.0085894	0.00854494	0.0083938	0.00831671	0.00819356	0.008355	0.00832827	0.00822078	0.00827307	0.00833656	0.00842708
		529	0.0100809	0.00948904	0.00929036	0.00918617	0.00877349	0.00884373	0.00869759	0.00858201	0.00862631	0.00841198	0.00848148	0.0086665	0.00859888	0.00859925	0.00862354	0.00871119
		528.5	0.00999952	0.00937523	0.00926534	0.00916553	0.00862687	0.00853755	0.0086421	0.0085796	0.00839636	0.0083021	0.00839762	0.00827505	0.00861704	0.00852691	0.00856508	0.00864839
		528	0.0102027	0.00952166	0.00937462	0.00912738	0.00885425	0.00877518	0.00874708	0.00869727	0.00861454	0.00845321	0.00850648	0.00837421	0.00882643	0.00838585	0.00854877	0.008596
		527.5	0.0101341	0.00963209	0.0093547	0.00904628	0.00891272	0.0088529	0.00878836	0.00853997	0.00862042	0.00852714	0.00821706	0.0083488	0.00859389	0.00874692	0.00864878	0.00872085
		527	0.0100627	0.00959083	0.00925188	0.00905923	0.00862494	0.00854694	0.00853905	0.00816913	0.0082554	0.00803202	0.00795737	0.00803574	0.0084417	0.00848876	0.00840406	0.00845028
		526.5	0.0101925	0.00983794	0.00944141	0.00932032	0.00870746	0.00849072	0.0084502	0.00829133	0.00830788	0.00822606	0.00832951	0.00826832	0.00866302	0.00864068	0.00870289	0.00884236
		526	0.0100538	0.00954775	0.009602	0.00909378	0.00846192	0.0084356	0.00824978	0.00825856	0.0080821	0.00812799	0.00824152	0.00818422	0.00863553	0.00858319	0.00844795	0.00876118
		525.5	0.010051	0.00969336	0.00932738	0.0088952	0.00843077	0.0085188	0.00850655	0.00839902	0.00838585	0.00818185	0.00835313	0.00854462	0.00860743	0.00862528	0.00859225	0.00867303
		525	0.01036	0.00999714	0.00928787	0.00900177	0.00868816	0.00877064	0.00854586	0.00865678	0.00887985	0.0086937	0.00872521	0.008818	0.00884611	0.00895915	0.00882374	0.00892868
		524.5	0.0101872	0.00957395	0.00888014	0.00898222	0.00848544	0.00833384	0.00849636	0.00867817	0.0086388	0.00847385	0.0084834	0.00838744	0.00848918	0.00828479	0.00844035	0.00863994
		524	0.00995598	0.00914837	0.00903835	0.00875619	0.0086656	0.00871348	0.00868211	0.00869954	0.0085833	0.00856453	0.0085319	0.00845424	0.00849642	0.00857348	0.00842761	0.00847717
		523.5	0.00996207	0.00930866	0.00895106	0.00879671	0.00882173	0.00867353	0.00879344	0.00874227	0.00855716	0.00859481	0.00844751	0.00869832	0.00865903	0.00846289	0.00866069	0.00872009
		523	0.0101969	0.0097116	0.00930755	0.00925656	0.0091343	0.00891039	0.0089235	0.0089045	0.00886762	0.00877183	0.00891824	0.0088278	0.00880112	0.00878974	0.00882683	0.00902791
		522.5	0.00993659	0.00929435	0.00933111	0.00916936	0.00901737	0.00893246	0.00878646	0.00869793	0.00868288	0.00860297	0.00883008	0.00854848	0.00878134	0.00858211	0.00847841	0.00885972
		522	0.00993752	0.00932897	0.00950676	0.00925019	0.00893843	0.00869183	0.00891311	0.00870173	0.00854993	0.00877294	0.00864627	0.00863772	0.0086678	0.00885425	0.0087315	0.008604
		521.5	0.00995518	0.00942602	0.00949928	0.00926164	0.00893647	0.00904517	0.00900156	0.00869753	0.00894287	0.00864073	0.00870625	0.00866769	0.00881964	0.00878163	0.00876752	0.00869476
		521	0.00995576	0.00994392	0.00969329	0.00935388	0.00912672	0.00903637	0.00874528	0.00891568	0.00881264	0.00879584	0.00858858	0.00878422	0.00866325	0.00897865	0.00880551	0.00894702
		520.5	0.00997605	0.0100114	0.00967672	0.00930858	0.00910218	0.0090508	0.00885837	0.00903819	0.00881272	0.00881256	0.00871613	0.00888733	0.00890627	0.00878567	0.00880892	0.00895542
		520	0.0101123	0.00979349	0.00953934	0.00924249	0.0090051	0.00906269	0.00917888	0.008891	0.00885478	0.00875424	0.00871858	0.00879806	0.00882902	0.00878242	0.00885922	0.00897458
		519.5	0.0104107	0.0101153	0.00990608	0.00948216	0.00915646	0.0090895	0.00899749	0.00879558	0.00885694	0.00882886	0.0088831	0.00889969	0.00888244	0.00893322	0.00889919	0.00897236
		519	0.00985084	0.0097165	0.00947594	0.00921544	0.00884701	0.00865224	0.00872426	0.00874962	0.00865969	0.00841929	0.00856622	0.00855098	0.00859571	0.00872579	0.00869428	0.00871348
		518.5	0.0102756	0.0100428	0.00963109	0.0096804	0.00928422	0.00922176	0.00910583	0.00898541	0.00889177	0.00901425	0.00882812	0.00891803	0.0088603	0.00884828	0.00873546	0.0090056
		518	0.00999796	0.00957411	0.00925119	0.00907171	0.00882928	0.00885982	0.008768	0.00876892	0.00851587	0.00837991	0.00852403	0.00850439	0.00857926	0.00872373	0.00850959	0.00872484
		517.5	0.0104139	0.009864	0.00960099	0.0094479	0.00885367	0.00892984	0.00893867	0.00902358	0.00895782	0.00868618	0.00882559	0.00886659	0.00882934	0.00882445	0.00882416	0.00902278
		517	0.010399	0.00964591	0.00948068	0.00917359	0.00876536	0.00890442	0.00882936	0.00857031	0.0086524	0.00866016	0.00874428	0.00856437	0.00852617	0.00865581	0.00859977	0.00865319
		516.5	0.0102306	0.00997809	0.00957522	0.00920963	0.0090924	0.00908085	0.00881111	0.00864062	0.00882495	0.00859597	0.00876166	0.00887924	0.00872236	0.00854401	0.00870128	0.00895175
		516	0.0104213	0.00972227	0.00946131	0.00926124	0.00894308	0.00874127	0.00874687	0.00872061	0.00870936	0.00864984	0.00870889	0.00864282	0.00884062	0.0088016	0.0086313	0.00883267
		515.5	0.010361	0.00960007	0.00954688	0.00946332	0.00894932	0.00912378	0.00899437	0.00885541	0.0087689	0.00882942	0.00872481	0.00878887	0.00873992	0.00898451	0.00875733	0.00885869
		515	0.010286	0.00972434	0.0095604	0.00928457	0.0090259	0.00886321	0.0089523	0.00858668	0.00862452	0.00860564	0.0086707	0.00849478	0.00859143	0.00870329	0.00859304	0.00881404
		514.5	0.010199	0.00998013	0.00940549	0.00915387	0.00884011	0.00894268	0.00891386	0.00884273	0.00885187	0.00849668	0.00867601	0.00873852	0.00855679	0.00860894	0.00870765	0.00863207
		514	0.0101245	0.00962873	0.00932722	0.00918472	0.00898642	0.00877524	0.00870414	0.00863695	0.00862486	0.00850088	0.00837392	0.00859109	0.00846775	0.00857897	0.00864778	0.00866304
		513.5	0.0103912	0.0097236	0.0095238	0.009341	0.00895365	0.00890421	0.00885478	0.00870411	0.0085965	0.00845619	0.00860627	0.008695	0.00857055	0.00878884	0.00844513	0.00880197
		513	0.0105878	0.0102597	0.00986975	0.00965223	0.0093113	0.00913121	0.00926724	0.00911146	0.00888484	0.00884503	0.00889755	0.00888542	0.00893047	0.00895621	0.0091907	0.00908228
		512.5	0.0102875	0.00960623	0.00953375	0.00931834	0.00896591	0.00912151	0.00880614	0.00886215	0.00875495	0.00862296	0.00875957	0.00880252	0.00894929	0.00873448	0.00859088	0.00892551
		512	0.0106607	0.00990182	0.00969477	0.00925817	0.00921396	0.00890136	0.00897035	0.00888524	0.00882405	0.008667	0.00880659	0.0087409	0.00871927	0.00880387	0.00879935	0.00886653
		511.5	0.010565	0.0101248	0.00979407	0.00970626	0.0093267	0.00922023	0.00915786	0.00904435	0.00903351	0.00900069	0.00895708	0.00886727	0.00893779	0.00892107	0.00908141	0.00903423
		511	0.0105365	0.010126	0.00965099	0.00955622	0.00931329	0.00918977	0.00927356	0.00893198	0.00893634	0.00883441	0.00883396	0.00902313	0.0090185	0.00884347	0.00882469	0.00911902
		510.5	0.0107225	0.00998569	0.0100557	0.00966414	0.00916476	0.00945004	0.0092531	0.0091577	0.00910306	0.00906378	0.00913584	0.0090259	0.00904993	0.00915286	0.00915154	0.00908934
		510	0.0106651	0.0102273	0.00998755	0.00966589	0.00926883	0.00934481	0.00913906	0.0092801	0.00908284	0.00909988	0.00905889	0.00906994	0.00909996	0.00903552	0.00910425	0.00920532
		509.5	0.0107327	0.0102749	0.010098	0.00966237	0.00953452	0.00925638	0.00927489	0.00920968	0.00906201	0.00905439	0.00906478	0.00914905	0.00918583	0.00911672	0.0092151	0.00917171
		509	0.0103531	0.00999942	0.0100674	0.0097793	0.00935314	0.00926862	0.0092225	0.00924768	0.00906446	0.00914408	0.00904646	0.00927653	0.00898851	0.00935653	0.00911093	0.00933312
		508.5	0.0105001	0.0102489	0.0100818	0.00961547	0.00922155	0.00953455	0.00925109	0.00936975	0.00924728	0.00901514	0.00914163	0.00913393	0.00931699	0.00909869	0.00912013	0.00923443
		508	0.0104799	0.0102001	0.0101059	0.00990822	0.00951004	0.00950507	0.00949901	0.00928835	0.0093478	0.00929218	0.00926021	0.00921277	0.00932717	0.0093231	0.00916833	0.00942575
		507.5	0.0107217	0.0103782	0.010293	0.00998739	0.00966703	0.00975486	0.00955037	0.00931614	0.00935576	0.00938398	0.00925072	0.00935632	0.00931046	0.00953481	0.00947827	0.00938737
		507	0.0105584	0.0102306	0.0100419	0.00990494	0.00954018	0.00951592	0.00949451	0.00922531	0.00932804	0.00927772	0.00911601	0.00926307	0.00924741	0.00926859	0.00940248	0.00940758
		506.5	0.010786	0.0101289	0.0101806	0.0100211	0.00957207	0.00962042	0.00949687	0.00934346	0.00933243	0.0092413	0.00923218	0.00948607	0.00932037	0.00935558	0.00921034	0.009423
		506	0.0107937	0.0104346	0.0101977	0.0101845	0.00977813	0.00980124	0.00963971	0.00962113	0.00956773	0.00940792	0.00946382	0.00945753	0.00960973	0.00958488	0.00954195	0.00970165
		505.5	0.0107873	0.00991087	0.0100588	0.010018	0.00951039	0.00961261	0.00931717	0.00929152	0.00925936	0.00924694	0.0092665	0.00932781	0.00914779	0.00924355	0.00946189	0.0094116
		505	0.010689	0.0100968	0.00964165	0.00961235	0.00952412	0.0094956	0.0094152	0.00925061	0.00911305	0.00908847	0.00917531	0.0091195	0.00925196	0.00927198	0.00946758	0.00933069
		504.5	0.0110833	0.0100631	0.00971383	0.00962005	0.00946306	0.00930326	0.00930094	0.0093869	0.00934338	0.00926262	0.00935481	0.00935351	0.00921988	0.00929147	0.00921788	0.00933667
		504	0.011054	0.0100941	0.00975931	0.00965461	0.00974464	0.00974888	0.00941007	0.00952317	0.00935449	0.00955833	0.00952285	0.0093792	0.00931149	0.00944054	0.0093706	0.00961679
		503.5	0.0112321	0.0101625	0.0098112	0.00943083	0.00923903	0.00938208	0.00921766	0.0093711	0.00941636	0.0092788	0.00922475	0.00926542	0.00916857	0.00949615	0.00919606	0.00950996
		503	0.0110253	0.0105266	0.00989493	0.00987062	0.0092783	0.00939144	0.00943911	0.00939864	0.0093801	0.00963378	0.00948266	0.00958853	0.00942597	0.00963529	0.00964506	0.00962484
		502.5	0.0110626	0.0107778	0.00999179	0.00965387	0.00927901	0.00930271	0.00931326	0.00922248	0.00939258	0.00940078	0.00945837	0.00910649	0.00958273	0.00942557	0.00944049	0.00963807
		502	0.0109896	0.0104908	0.0100302	0.00972725	0.00938282	0.00925759	0.00922271	0.00916074	0.00898787	0.00900346	0.00894868	0.00922932	0.0094688	0.00962187	0.00950113	0.0096391
		501.5	0.011128	0.0105053	0.0102529	0.00992888	0.00946962	0.00926576	0.00923152	0.00916513	0.00897849	0.00895484	0.00910065	0.00893946	0.00954423	0.00948713	0.00953179	0.00967653
		501	0.0110191	0.0105179	0.0104157	0.00988444	0.00927232	0.00931334	0.00938578	0.00901197	0.00901203	0.00905646	0.00898037	0.00896142	0.0093264	0.00970856	0.00955857	0.00957064
		500.5	0.011281	0.0104987	0.0101793	0.0100731	0.00952375	0.00947829	0.00949031	0.00919424	0.0090522	0.00913068	0.0091214	0.00915651	0.00942898	0.00952611	0.00950372	0.00970059
		500	0.011178	0.0107581	0.0103353	0.0100789	0.00988052	0.00990656	0.00964413	0.00936682	0.00936573	0.0092197	0.00915744	0.0092673	0.00945298	0.00954952	0.00948356	0.0096228
		499.5	0.0110915	0.0104587	0.0103169	0.0102622	0.00956823	0.00976916	0.00947975	0.00936312	0.00938549	0.00934018	0.00928644	0.00919088	0.00953206	0.00951253	0.00931866	0.00955789
		499	0.0110522	0.0107292	0.0102615	0.00994512	0.00963513	0.00955024	0.00964763	0.00945149	0.0093127	0.00938338	0.00932683	0.00948229	0.00935166	0.00941999	0.00921936	0.00954672
		498.5	0.0113359	0.0105845	0.010251	0.01013	0.00983659	0.00979545	0.00963662	0.00954452	0.00945345	0.0095359	0.00945533	0.00956408	0.0094707	0.00968151	0.00961256	0.00964366
		498	0.0111103	0.0107203	0.0102889	0.0100123	0.00968616	0.00972349	0.0096264	0.00966311	0.00960645	0.00946372	0.0095229	0.00949811	0.00958078	0.00946702	0.00937137	0.0095889
		497.5	0.0110505	0.01083	0.0104399	0.0101559	0.00979216	0.0095713	0.00968635	0.00966488	0.00939052	0.00951909	0.00933825	0.00944895	0.00951555	0.00948052	0.00953351	0.00967052
		497	0.011275	0.0107166	0.0103305	0.0101481	0.00989278	0.00997407	0.00980561	0.00954135	0.00980691	0.0094556	0.00959377	0.0095065	0.00970721	0.0095563	0.00950015	0.00982926
		496.5	0.011077	0.0105758	0.0103114	0.0100434	0.00968076	0.00963288	0.00948589	0.0098479	0.00951978	0.00925693	0.00951518	0.00941255	0.00940282	0.00951264	0.00951886	0.00959806
		496	0.0111313	0.0107897	0.0104077	0.00993579	0.00963884	0.00989649	0.00949224	0.00962971	0.00950369	0.00934725	0.00937753	0.00928258	0.00963548	0.00951753	0.0098107	0.00964755
		495.5	0.011254	0.0107125	0.0103029	0.00998548	0.00984199	0.00981996	0.00944721	0.00941279	0.00946409	0.00948552	0.00952412	0.00944345	0.00946115	0.0096444	0.00954799	0.009617
		495	0.011167	0.0105672	0.0103921	0.0100374	0.00969514	0.00984732	0.00978345	0.00954471	0.00955529	0.00946525	0.00927462	0.00955169	0.00948356	0.00952573	0.00940343	0.00964487
		494.5	0.0112541	0.0106847	0.0104459	0.0101917	0.00993871	0.0101602	0.00982007	0.00971891	0.0095812	0.00965469	0.00954582	0.00957154	0.00968521	0.00964027	0.00949036	0.00973463
		494	0.0112177	0.0107049	0.0102387	0.0101297	0.00963437	0.00953206	0.00960928	0.00957244	0.00930837	0.00944406	0.00937018	0.00953314	0.00946507	0.00950131	0.00943049	0.00955167
		493.5	0.0111711	0.010569	0.0104083	0.0100156	0.00963889	0.00955855	0.00956561	0.00941763	0.00947449	0.00941171	0.00919968	0.00938224	0.00934365	0.00929123	0.00937962	0.00944271
		493	0.0113154	0.0106811	0.0102924	0.0101919	0.00977453	0.00969352	0.00965872	0.00950443	0.00962256	0.00952547	0.00948496	0.00961052	0.0098125	0.00974138	0.00975846	0.00965504
		492.5	0.0113367	0.0106422	0.0104608	0.0100935	0.0097843	0.00977829	0.00971216	0.00963376	0.00943475	0.00950798	0.00952788	0.00963632	0.0095115	0.00936917	0.00947822	0.00968648
		492	0.0112381	0.0107697	0.0103228	0.0100758	0.0096367	0.00961648	0.00949105	0.00944668	0.00932471	0.00950428	0.00936661	0.00921	0.00940732	0.00947832	0.00938314	0.00956466
		491.5	0.0112993	0.0107822	0.0103155	0.0100873	0.00986768	0.00977919	0.0096155	0.00963386	0.00948086	0.00960377	0.00947419	0.0095659	0.0095255	0.00949716	0.00941533	0.00954489
		491	0.0114219	0.0105365	0.0101456	0.0100844	0.00956707	0.00981377	0.00964694	0.00939092	0.00924146	0.00936195	0.00925	0.00935132	0.00951245	0.00946581	0.00939946	0.00941538
		490.5	0.0109752	0.0106181	0.0102325	0.00986638	0.00962971	0.00963799	0.00954796	0.00939216	0.00924263	0.00930662	0.00935658	0.00929573	0.00941745	0.00945615	0.00948329	0.00944615
		490	0.0111832	0.0107853	0.0106582	0.0105003	0.00995126	0.00982854	0.00989864	0.00984443	0.00965292	0.00968601	0.00973561	0.00974099	0.00980895	0.00982833	0.00975068	0.00975666
		489.5	0.0110153	0.0105172	0.0102545	0.0101539	0.00973183	0.0095605	0.0094997	0.00938819	0.00931773	0.00946663	0.00925558	0.00919323	0.00926822	0.009282	0.00937811	0.00944372
		489	0.0114284	0.0106047	0.0103075	0.010142	0.00955138	0.00968323	0.00942112	0.00963871	0.00928324	0.009428	0.00935232	0.00943641	0.00941896	0.00959192	0.00942501	0.00950698
		488.5	0.0111298	0.0105632	0.0101418	0.0100173	0.00982494	0.00953502	0.00956439	0.0094738	0.00948787	0.00948584	0.00928964	0.00951079	0.0093933	0.00935724	0.00935314	0.00949494
		488	0.011088	0.0105087	0.0103803	0.010065	0.00969993	0.00948144	0.00958056	0.00950856	0.00950311	0.0094139	0.00932609	0.00943589	0.00951065	0.00950184	0.00940628	0.00951624
		487.5	0.0111588	0.010448	0.010282	0.00997303	0.00965665	0.00964337	0.00958001	0.00962751	0.0092573	0.00935235	0.00915157	0.00944454	0.0095211	0.00944792	0.00945157	0.00959739
		487	0.0110885	0.0107373	0.0101892	0.0101843	0.00967007	0.00971782	0.00967494	0.00963884	0.00934833	0.00943067	0.00935653	0.00937052	0.00945396	0.00950192	0.00934354	0.0093633
		486.5	0.0111249	0.0105722	0.0101496	0.0100348	0.00983175	0.00969336	0.00976587	0.00944903	0.00956207	0.00938861	0.00930149	0.00950494	0.00958946	0.00967799	0.00934079	0.00938256
		486	0.0111567	0.0101277	0.00993063	0.00962857	0.00951184	0.00936391	0.00921949	0.00917782	0.0089406	0.008879	0.00902609	0.00899112	0.00913412	0.00903058	0.00904514	0.00913745
		485.5	0.0108573	0.0104762	0.0102048	0.00983085	0.00936708	0.00949255	0.00944305	0.0091944	0.00925817	0.00930498	0.00916132	0.00910586	0.00912516	0.00927753	0.00924233	0.00939808
		485	0.011023	0.01049	0.0102381	0.00986826	0.00965321	0.00968921	0.00965806	0.00961171	0.00927304	0.00940367	0.00928287	0.00933495	0.00940774	0.00945319	0.0094189	0.00947605
		484.5	0.0108868	0.0107867	0.0102265	0.009843	0.00967277	0.00968656	0.00953963	0.0095378	0.00934047	0.00947041	0.00933566	0.0092816	0.00935325	0.00944335	0.0095884	0.00961031
		484	0.0109147	0.0103479	0.0102497	0.00994822	0.0095735	0.00970109	0.00950494	0.00935872	0.00926203	0.0092343	0.0091563	0.00928795	0.00937494	0.00930625	0.00927679	0.00939711
		483.5	0.0110182	0.0104055	0.0101743	0.0100238	0.00943779	0.00959874	0.00949967	0.00926198	0.0092938	0.00926259	0.00938324	0.00936809	0.00931866	0.00916669	0.00933574	0.00930964
		483	0.0111444	0.0106135	0.0103045	0.00978798	0.00971658	0.00957419	0.00947729	0.0093395	0.00928449	0.00939956	0.00927031	0.00936052	0.00942247	0.00935129	0.00938383	0.00961452
		482.5	0.0110859	0.010596	0.0101629	0.00986699	0.00964027	0.00960372	0.00964196	0.00945276	0.00932104	0.0091504	0.00927155	0.00948279	0.00925193	0.00932117	0.00930138	0.00947557
		482	0.0114328	0.010676	0.0103431	0.0101754	0.00970472	0.00981152	0.00975695	0.00951489	0.00947073	0.00942023	0.00950197	0.00940964	0.0094388	0.00971377	0.00952139	0.00964731
		481.5	0.0107563	0.010297	0.0101736	0.00968963	0.00936505	0.00938602	0.0094134	0.00937544	0.00911815	0.00915281	0.00902075	0.00923639	0.00918205	0.00911619	0.00897006	0.00931638
		481	0.011016	0.0104281	0.01001	0.00974146	0.00945528	0.00933209	0.00930117	0.00925696	0.00919376	0.00923958	0.00925741	0.00907181	0.00914773	0.00936137	0.0091774	0.00932492
		480.5	0.0109973	0.0105055	0.0101767	0.00974927	0.00949824	0.00951213	0.00942015	0.00910842	0.0091011	0.00931165	0.00905106	0.0092802	0.00925759	0.00922171	0.00920696	0.00935452
		480	0.011094	0.0106553	0.0102119	0.0100434	0.00955082	0.00947911	0.00956688	0.00942253	0.00920688	0.00951192	0.00916777	0.00930234	0.00955606	0.00927401	0.00925685	0.00947512
		479.5	0.0111684	0.010596	0.0101875	0.00994332	0.0096687	0.00951068	0.00950528	0.00927444	0.00933913	0.00915461	0.00909423	0.00919979	0.00912423	0.00932992	0.00938597	0.00937526
		479	0.0108357	0.0103388	0.0101275	0.00986543	0.00959094	0.0095097	0.00943869	0.00924638	0.00934889	0.00923988	0.00915392	0.00920418	0.00924548	0.00923427	0.00913309	0.00939986
		478.5	0.0111334	0.0106663	0.010109	0.00984946	0.00970197	0.00974819	0.00950719	0.00933561	0.00936042	0.00930033	0.00935812	0.0095155	0.00941544	0.00940192	0.00939557	0.00940462
		478	0.0112229	0.0107281	0.0102771	0.00993172	0.00944488	0.00956633	0.00963508	0.00937639	0.00933569	0.00930747	0.00928086	0.00912494	0.00935362	0.00961838	0.00937081	0.00927026
		477.5	0.0111871	0.0105658	0.0101621	0.0100806	0.00980696	0.00944864	0.00955577	0.00940192	0.00950835	0.00921137	0.00933236	0.00925683	0.00942888	0.00945025	0.00932894	0.00941996
		477	0.0111051	0.0106312	0.0101991	0.00986318	0.00964493	0.00959779	0.00951893	0.00930517	0.0093034	0.00923625	0.00910501	0.00931707	0.00928118	0.00932733	0.00934711	0.00945189
		476.5	0.0110735	0.0104865	0.0102588	0.0100736	0.00954976	0.00945708	0.00949277	0.00951425	0.00937243	0.00908775	0.0092069	0.00938113	0.0094743	0.00936074	0.0093423	0.00950353
		476	0.0111817	0.0104283	0.0101994	0.00979907	0.00954285	0.00968664	0.00935865	0.00934513	0.00951049	0.00923805	0.00921452	0.00930559	0.00933889	0.00928911	0.00911654	0.00918694
		475.5	0.0113425	0.0106296	0.0103694	0.01012	0.00967269	0.00957199	0.00936214	0.00947232	0.00942477	0.00926838	0.00932254	0.00946478	0.00936245	0.00943472	0.00933548	0.00936169
		475	0.011077	0.010586	0.0101376	0.0101441	0.00966382	0.0097039	0.00952817	0.00949909	0.00930585	0.00915344	0.00927264	0.00941427	0.00953859	0.00953664	0.00926264	0.009468
		474.5	0.011316	0.0109514	0.0105393	0.0100882	0.00981705	0.00989345	0.00999038	0.00959335	0.00981528	0.00956304	0.00954053	0.0094889	0.00955593	0.00964689	0.00952648	0.00957157
		474	0.0113296	0.0108652	0.010327	0.0102952	0.00990354	0.00970763	0.00972802	0.00936732	0.00948044	0.0094366	0.0093938	0.0094815	0.00957895	0.00949007	0.00939697	0.00950414
		473.5	0.0112721	0.010505	0.0104362	0.00995677	0.00958009	0.0095097	0.00939435	0.00924413	0.00924249	0.00909766	0.00924773	0.00929284	0.00917904	0.0092523	0.00907829	0.00943059
		473	0.0113805	0.0108831	0.0104675	0.0101476	0.0097923	0.0100367	0.00974408	0.00965003	0.00955579	0.00946017	0.00939737	0.009492	0.00957038	0.00970366	0.00959919	0.00941626
		472.5	0.011311	0.010709	0.0103684	0.0100827	0.00976947	0.00975166	0.00962066	0.00932212	0.00943282	0.00923348	0.00900003	0.00919347	0.00948009	0.00949412	0.00901758	0.00925193
		472	0.0114928	0.010633	0.010331	0.0100566	0.00958271	0.00953232	0.00942644	0.00941808	0.00908894	0.00925299	0.00906885	0.00916095	0.00953238	0.00947374	0.00916566	0.00903372
		471.5	0.0113346	0.0107686	0.0100698	0.00966684	0.00932831	0.00945044	0.00922575	0.00904512	0.00905844	0.00900283	0.00910982	0.00933236	0.00947374	0.00933019	0.00914797	0.00958527
		471	0.0115062	0.0104268	0.0103309	0.0100171	0.00957265	0.00964818	0.00952984	0.0096395	0.00959946	0.00954304	0.00960398	0.0096535	0.0098058	0.00965723	0.00962074	0.00975647
		470.5	0.0112479	0.0105401	0.0104026	0.00993595	0.0101255	0.00998257	0.00986697	0.00985412	0.00977321	0.00976068	0.00976908	0.00962293	0.00976516	0.00984425	0.0098538	0.0097403
		470	0.0112252	0.0106082	0.0105354	0.0104903	0.00983273	0.00994525	0.0097672	0.00984295	0.00955233	0.00969479	0.00964527	0.00974218	0.0097219	0.00959067	0.00959493	0.00966769
		469.5	0.0114135	0.0109774	0.0106315	0.0104612	0.0101374	0.0100297	0.010071	0.00981975	0.00976195	0.00972608	0.00958943	0.00970626	0.0096787	0.00985648	0.00964985	0.00979825
		469	0.0114349	0.0111846	0.0108287	0.0105037	0.010174	0.0101653	0.00991265	0.0099346	0.00968174	0.00987618	0.00958594	0.00977527	0.00969601	0.00973156	0.00962463	0.0096705
		468.5	0.0119467	0.011265	0.0110104	0.0104991	0.0102989	0.0102213	0.0100854	0.0100627	0.0100478	0.00999859	0.00985764	0.00988206	0.00981554	0.00998169	0.0100517	0.00994088
		468	0.0118831	0.0112351	0.0109823	0.0106944	0.0102746	0.0101306	0.0102163	0.00985749	0.00998257	0.00976677	0.00976	0.00974022	0.00965758	0.00984464	0.00974326	0.00974048
		467.5	0.0118683	0.0109757	0.0110298	0.010616	0.0102298	0.0101837	0.00995007	0.00974168	0.00994996	0.00977207	0.00981975	0.009886	0.00978692	0.00983228	0.00982357	0.00992727
		467	0.0121147	0.011522	0.0109966	0.0106891	0.0104866	0.0103029	0.0101758	0.0100921	0.00978327	0.00984056	0.0100478	0.00995778	0.0099278	0.00997521	0.00992427	0.0101428
		466.5	0.0121058	0.0115694	0.0112023	0.011248	0.0104626	0.0105304	0.0103464	0.0103717	0.0102582	0.0101142	0.0101714	0.0101168	0.0102571	0.0101845	0.0101816	0.0104446
		466	0.0121683	0.011456	0.0111108	0.0106859	0.0103796	0.0105634	0.0101252	0.010169	0.0101102	0.0100104	0.0100479	0.0101433	0.0101585	0.00996408	0.0100907	0.0100993
		465.5	0.0122573	0.0114798	0.0109414	0.0106946	0.0103295	0.0101632	0.0103019	0.010149	0.0101691	0.0098993	0.0100046	0.0101797	0.010025	0.0100479	0.0101727	0.0100471
		465	0.0123568	0.0116524	0.0113263	0.0110987	0.0108108	0.0107048	0.0104246	0.0102052	0.0103635	0.0103273	0.0102301	0.010226	0.0102357	0.0102269	0.0101629	0.0104089
		464.5	0.0125728	0.011947	0.011667	0.0109693	0.0105908	0.0106137	0.0104645	0.0104884	0.0103662	0.010286	0.0102299	0.0104888	0.0104101	0.010243	0.0101985	0.0104043
		464	0.0123587	0.0119696	0.0114141	0.0111752	0.0107938	0.0106456	0.0108045	0.0106528	0.0104507	0.0104015	0.0103748	0.0103982	0.0104201	0.0103473	0.010406	0.0104874
		463.5	0.0125085	0.0118423	0.0116299	0.0113403	0.0109588	0.0109818	0.0108343	0.0107876	0.0106837	0.0104647	0.010706	0.0107336	0.0106826	0.0106652	0.0106281	0.0107477
		463	0.0126724	0.012065	0.0116722	0.0111717	0.0109979	0.010788	0.0107888	0.0105691	0.0105126	0.010467	0.0105282	0.0104851	0.0104817	0.010434	0.0104055	0.0105682
		462.5	0.0127339	0.0120284	0.0116586	0.0115603	0.0110482	0.0108449	0.0108712	0.0108076	0.0107801	0.0105287	0.0104764	0.0107106	0.0104937	0.0107083	0.0106566	0.010635
		462	0.0127674	0.0122662	0.0117104	0.0113556	0.0108648	0.0111983	0.0108416	0.0107186	0.0104187	0.0105153	0.0105316	0.0106723	0.0106737	0.0106308	0.0106838	0.0106831
		461.5	0.0128081	0.0123753	0.0119437	0.0115519	0.0113034	0.0110848	0.0110607	0.0111699	0.0108764	0.0108437	0.010688	0.0108985	0.0109771	0.0107738	0.010848	0.0109729
		461	0.0128915	0.0120546	0.011781	0.0113554	0.0110629	0.0110119	0.0107999	0.010866	0.0107536	0.010756	0.0107268	0.0107526	0.0104524	0.0107893	0.010552	0.0105918
		460.5	0.0133451	0.0125879	0.0122178	0.011934	0.0116747	0.0112747	0.0113409	0.0112397	0.0110695	0.0110635	0.0109849	0.0111642	0.0113742	0.0112384	0.0110097	0.0113633
		460	0.013192	0.0124914	0.0120338	0.0119705	0.0113447	0.0112801	0.0113428	0.0110345	0.0110104	0.0111048	0.0109033	0.010997	0.011111	0.0110014	0.0109863	0.0111025
		459.5	0.0133518	0.0127001	0.0123083	0.011884	0.0113572	0.011385	0.0113663	0.0112039	0.010993	0.0111104	0.0110432	0.0110576	0.0111155	0.0111439	0.0112716	0.011102
		459	0.0133335	0.012472	0.0121874	0.0120446	0.0117072	0.0113864	0.0112906	0.0112968	0.011152	0.0110289	0.0110405	0.0111805	0.0110756	0.0111842	0.0113008	0.0114394
		458.5	0.0133304	0.0126861	0.0125737	0.0122746	0.0115336	0.0116513	0.011677	0.0111637	0.0112281	0.0113264	0.011308	0.0110977	0.0113199	0.011298	0.0114241	0.011287
		458	0.0135748	0.0128685	0.012508	0.0122835	0.0116042	0.0117207	0.0114621	0.0114541	0.0114681	0.0111708	0.0113801	0.0113536	0.0113186	0.0112045	0.0111925	0.0114612
		457.5	0.0137083	0.0131101	0.0129266	0.0123787	0.0119869	0.0120748	0.0119058	0.0116789	0.0117704	0.011491	0.0117901	0.0116384	0.011479	0.0117284	0.0116515	0.0115921
		457	0.0136417	0.0130546	0.0126115	0.0123316	0.0119372	0.0117351	0.0118688	0.0116093	0.0116369	0.0115203	0.0114356	0.0116221	0.0116298	0.0115676	0.0114932	0.0116177
		456.5	0.0139098	0.0134174	0.0128355	0.0124961	0.0120084	0.0121987	0.0120001	0.0117484	0.011659	0.0116413	0.0117447	0.0117697	0.0113565	0.011538	0.0116427	0.0117987
		456	0.0140265	0.0132348	0.013312	0.0128497	0.0120683	0.0120728	0.0118769	0.011998	0.0119916	0.011738	0.0118224	0.0117166	0.0117836	0.0118048	0.0116625	0.0119474
		455.5	0.0137198	0.0131372	0.0127733	0.0125844	0.0121898	0.0118428	0.0118954	0.0117953	0.0117832	0.0115758	0.0116481	0.0118195	0.0116401	0.0117156	0.0115879	0.0118321
		455	0.014481	0.0138414	0.0133567	0.0130702	0.0126515	0.0126914	0.0125448	0.0123724	0.0122502	0.012046	0.0121006	0.0122242	0.0122188	0.0122507	0.0122883	0.0122799
		454.5	0.0145505	0.0139274	0.0134179	0.0129164	0.0126413	0.0125761	0.012621	0.0126695	0.0123852	0.0121271	0.0121748	0.0124288	0.0121725	0.0122759	0.0122197	0.0124878
		454	0.0143322	0.0136312	0.0135073	0.0128954	0.0125612	0.0126269	0.0123479	0.0121539	0.0121043	0.012031	0.0121035	0.0122081	0.0120848	0.0120279	0.0120993	0.0123342
		453.5	0.014653	0.0140554	0.0136041	0.0136179	0.0126798	0.0129302	0.0127743	0.0124549	0.0124587	0.0124164	0.0124189	0.0125574	0.0124071	0.0125073	0.0124572	0.0124305
		453	0.0147438	0.0141341	0.0139854	0.0134542	0.0129304	0.0131385	0.0130512	0.0125225	0.0126285	0.0125134	0.0124018	0.0126954	0.0125194	0.0125596	0.0125741	0.0127298
		452.5	0.0148365	0.0142586	0.0138613	0.0134155	0.0129914	0.0127943	0.012764	0.0128457	0.0127331	0.0124418	0.0125333	0.0125401	0.0123823	0.0123604	0.0126712	0.0126072
		452	0.0148766	0.014284	0.0138302	0.0136969	0.0131113	0.0129843	0.0129542	0.0128992	0.0125596	0.0126164	0.0125311	0.0127388	0.0123566	0.012431	0.0127817	0.0129067
		451.5	0.0153966	0.0145419	0.0142575	0.0140864	0.0131453	0.0134589	0.0133466	0.0132965	0.0130186	0.0129002	0.0131418	0.0131552	0.0126335	0.0127556	0.0130372	0.013066
		451	0.0153969	0.0145344	0.0142004	0.0136684	0.0133227	0.0135852	0.013238	0.0130901	0.0130053	0.0128489	0.0129527	0.0129077	0.0125002	0.0127939	0.0129216	0.0130974
		450.5	0.0153032	0.0145418	0.0141082	0.0139291	0.0133712	0.0133483	0.0134211	0.0131086	0.0130208	0.0130267	0.0129879	0.0129082	0.0126763	0.0126202	0.0130694	0.013188
		450	0.0152025	0.0149997	0.0145793	0.0142104	0.0134934	0.0135853	0.0136377	0.0133291	0.0134013	0.0132864	0.0131891	0.0132268	0.0130604	0.0129699	0.0131766	0.0133971
		449.5	0.0158773	0.0150778	0.0146033	0.0142767	0.0137537	0.0136151	0.0136529	0.0134018	0.0135463	0.0131767	0.0132681	0.0134951	0.0130772	0.0132388	0.0132795	0.0135382
		449	0.0158443	0.0156397	0.0151443	0.0146608	0.0142361	0.0142907	0.0140464	0.0138477	0.0137796	0.0135708	0.013813	0.0138327	0.0133344	0.0134784	0.0137092	0.0136833
		448.5	0.0159669	0.0156093	0.0149134	0.0147387	0.0141668	0.0140496	0.0141222	0.0139304	0.0137632	0.0138851	0.0136267	0.0136378	0.0133556	0.0135159	0.0138294	0.0139509
		448	0.015975	0.0152078	0.0149376	0.0146769	0.0140233	0.0140303	0.0140494	0.0137637	0.0135757	0.0135683	0.0135751	0.0136944	0.0132201	0.0133319	0.0137235	0.0139098
		447.5	0.0164409	0.0157355	0.0150378	0.0148734	0.0143464	0.0144612	0.0141945	0.014139	0.0139747	0.0137753	0.0137384	0.0140632	0.0135484	0.0136295	0.0139718	0.0140858
		447	0.0165338	0.0158824	0.0155498	0.0149527	0.0146539	0.0146151	0.0145563	0.0142623	0.0143964	0.0143097	0.0141846	0.014221	0.0140941	0.0139486	0.01422	0.0143365
		446.5	0.0169978	0.0161219	0.0157928	0.0156113	0.0150339	0.0150839	0.0147821	0.01467	0.0148442	0.0146149	0.0144203	0.0145831	0.0141002	0.0143501	0.0145659	0.0149098
		446	0.016801	0.0161826	0.0155896	0.0152426	0.0146184	0.0145327	0.0144885	0.0145275	0.0142643	0.0142735	0.0144477	0.0142772	0.0140205	0.0141807	0.0142775	0.0145264
		445.5	0.0168009	0.0162785	0.0157711	0.0156672	0.0151173	0.0148659	0.0147735	0.0146364	0.014686	0.0146105	0.0147323	0.0146651	0.0145525	0.0145471	0.0145917	0.0147593
		445	0.01738	0.0168255	0.0163653	0.0159874	0.0155256	0.0153262	0.0152181	0.014989	0.0150126	0.015011	0.0148678	0.0149568	0.0150777	0.0150456	0.0151016	0.0150819
		444.5	0.0175055	0.016912	0.0164029	0.0160683	0.0156945	0.0154578	0.0155445	0.0152165	0.0153208	0.0151816	0.0154445	0.0152404	0.0154086	0.0152659	0.0151308	0.0153405
		444	0.0178044	0.0172744	0.0166908	0.016362	0.0156849	0.0158119	0.0157172	0.0156691	0.0151936	0.0153327	0.0152324	0.0153088	0.0151709	0.0153503	0.0153121	0.0153861
		443.5	0.0180768	0.0175688	0.017055	0.0166545	0.0160936	0.0159734	0.0160474	0.0157495	0.01585	0.0156578	0.0155956	0.0156322	0.0157488	0.0157699	0.0156499	0.0158638
		443	0.0181721	0.0174835	0.0169353	0.0165768	0.0161021	0.0161471	0.0158877	0.0158875	0.0156989	0.0156186	0.0155152	0.0157154	0.0158389	0.0157817	0.0158824	0.0157369
		442.5	0.0185311	0.0181015	0.0176011	0.0172217	0.0166471	0.0166438	0.0164613	0.0162839	0.0161948	0.0161507	0.0160851	0.0161436	0.0162493	0.0163098	0.015989	0.016498
		442	0.0188498	0.0182896	0.0178382	0.0172475	0.0169771	0.0168659	0.0168212	0.0165916	0.016448	0.0162995	0.0163758	0.0163692	0.0166132	0.0164676	0.0163034	0.0164921
		441.5	0.0189086	0.0183479	0.0177857	0.0177289	0.0170207	0.0171744	0.01695	0.0167807	0.0167369	0.016428	0.0163878	0.0165881	0.0164426	0.0165511	0.0166087	0.016784
		441	0.0196111	0.0190016	0.0184657	0.0181282	0.0177038	0.0175723	0.0175109	0.0172657	0.017147	0.0171931	0.0169281	0.0170838	0.0170595	0.0171856	0.0172229	0.017161
		440.5	0.0195512	0.0189862	0.0185015	0.018177	0.0175407	0.0175778	0.0174976	0.01705	0.0172087	0.0171141	0.0168041	0.0170543	0.0170393	0.0173516	0.016966	0.0171955
		440	0.0201278	0.019619	0.0191512	0.0187073	0.0179669	0.0180285	0.0178234	0.0178256	0.0178334	0.0175667	0.0176614	0.0175824	0.0176813	0.0179187	0.0176724	0.0176787
		439.5	0.0204311	0.0200851	0.0196182	0.0191339	0.0184904	0.0183986	0.0182599	0.0180277	0.0178455	0.0179024	0.0178489	0.018278	0.0179584	0.0179869	0.0180858	0.0181284
		439	0.0211204	0.0206105	0.019908	0.019794	0.0190847	0.0187452	0.0187051	0.0186996	0.0188913	0.0182977	0.0184608	0.0185312	0.0184596	0.0186254	0.0185255	0.0185221
		438.5	0.0212757	0.0208254	0.0203137	0.0197837	0.0191814	0.0191561	0.0191444	0.0187945	0.0187506	0.0186311	0.0186533	0.018684	0.0187109	0.0189364	0.0186933	0.0188579
		438	0.0218683	0.0212895	0.020837	0.0205328	0.0199678	0.0195882	0.0196808	0.0197194	0.0195212	0.0191741	0.019054	0.0193776	0.0193564	0.019463	0.0191956	0.0195412
		437.5	0.0222001	0.0216745	0.0213512	0.0206433	0.020293	0.0201483	0.0198798	0.0197285	0.0196781	0.0196069	0.0196651	0.0197106	0.0195948	0.0195183	0.0196003	0.0199084
		437	0.0226249	0.0220046	0.0213594	0.0211645	0.0204175	0.0204899	0.0203427	0.020045	0.0199084	0.0198372	0.0199556	0.019995	0.0199228	0.0201029	0.0200412	0.019954
		436.5	0.0232242	0.0222717	0.0220112	0.0218425	0.0207077	0.0207756	0.0208455	0.0204054	0.0205614	0.0204642	0.0204109	0.0205399	0.0204276	0.0205581	0.0204536	0.020696
		436	0.0235885	0.0230421	0.0226352	0.02209	0.0213453	0.021403	0.0212949	0.020857	0.0207168	0.0207818	0.0207972	0.0209834	0.0209328	0.0210584	0.0210898	0.021051
		435.5	0.024214	0.0235832	0.0230809	0.0225879	0.0219748	0.0218231	0.0218456	0.0215888	0.0215066	0.0212337	0.0211918	0.0213639	0.0213663	0.0214445	0.0212669	0.0216227
		435	0.0248214	0.024174	0.023542	0.0233203	0.0224867	0.0224259	0.0224718	0.0220646	0.0219912	0.0218047	0.0220653	0.0220411	0.0218614	0.0218413	0.0220369	0.0220812
		434.5	0.0253182	0.0245114	0.0240272	0.02362	0.0227808	0.0229072	0.0225783	0.0225036	0.0224517	0.0223294	0.0222938	0.0223276	0.0222638	0.0224553	0.0222896	0.0225806
		434	0.0261175	0.0253424	0.0249016	0.0245753	0.0236199	0.0236205	0.0236364	0.0232101	0.0233387	0.0231445	0.0231489	0.0233554	0.0232023	0.0232667	0.0232546	0.0233638
		433.5	0.026974	0.0261166	0.0256897	0.0252379	0.0244054	0.0242578	0.0244074	0.0240561	0.0240936	0.0239083	0.0239363	0.0239065	0.0239901	0.0240438	0.0241559	0.0241779
		433	0.0273667	0.0265605	0.0261893	0.0256515	0.0248156	0.0247389	0.0247285	0.0244589	0.0242621	0.0243391	0.0243768	0.0242593	0.0244717	0.024355	0.0244104	0.0245132
		432.5	0.028262	0.0274809	0.0271077	0.0264222	0.0256363	0.025618	0.025554	0.0253173	0.0253921	0.0251296	0.0250367	0.0252487	0.0249886	0.0251863	0.0249829	0.0252101
		432	0.0291514	0.0284289	0.0278948	0.0275411	0.0266847	0.0265728	0.0265055	0.026036	0.0260912	0.02615	0.0259715	0.0259382	0.0259064	0.0261438	0.0259844	0.0262201
		431.5	0.0300485	0.0290585	0.0288371	0.0282298	0.0272773	0.0271198	0.0270865	0.0270042	0.0267907	0.0266965	0.0265172	0.0267363	0.0267199	0.0267919	0.0265527	0.0267994
		431	0.030935	0.0300774	0.02959	0.0291366	0.0281389	0.028042	0.0280404	0.02768	0.027715	0.0276699	0.0276374	0.0275578	0.027483	0.0275815	0.0274086	0.0277708
		430.5	0.0318668	0.0311039	0.0307261	0.0301016	0.0290082	0.0290206	0.0288026	0.0285805	0.0285664	0.0284345	0.0284579	0.0285951	0.0283714	0.02857	0.0287795	0.0287204
		430	0.0327362	0.0319117	0.0312647	0.030972	0.0298504	0.0297091	0.0298382	0.0295332	0.0294464	0.0292935	0.0292471	0.0294888	0.0293385	0.0292927	0.0294713	0.0296532
		429.5	0.033834	0.0332913	0.0326795	0.0321422	0.0309909	0.0311544	0.031051	0.030685	0.0307611	0.0304501	0.0305937	0.0304432	0.0304408	0.0307471	0.0307078	0.0307986
		429	0.0350274	0.0341446	0.0336868	0.0331716	0.0320291	0.0320344	0.031869	0.031498	0.0313437	0.0312514	0.0313062	0.0313306	0.0314564	0.0314265	0.0312853	0.0315949
		428.5	0.0362551	0.0352845	0.0348854	0.0341591	0.0333383	0.0331349	0.0331149	0.0328245	0.0327463	0.0326333	0.0324914	0.0326405	0.0326156	0.0327361	0.0326811	0.0327313
		428	0.0374976	0.0366817	0.0361518	0.0356222	0.034323	0.0343002	0.0342019	0.0339485	0.0336267	0.0337679	0.0337286	0.033628	0.0338287	0.0338205	0.0337688	0.0338825
		427.5	0.0388792	0.038069	0.0376082	0.0368692	0.0358605	0.0357593	0.0356865	0.0353157	0.0353628	0.0349525	0.034927	0.0350166	0.0352511	0.0352384	0.035253	0.0354004
		427	0.0403515	0.0394942	0.0389155	0.0381878	0.0370235	0.0368439	0.0367293	0.0364253	0.0364802	0.0361566	0.036172	0.036481	0.0363408	0.036427	0.0362429	0.0363613
		426.5	0.0419966	0.0409204	0.0401869	0.0395902	0.0383833	0.0383856	0.038126	0.0377868	0.037681	0.0376318	0.0372988	0.037684	0.0377448	0.0378	0.0376277	0.0379303
		426	0.0431864	0.042418	0.0418277	0.0412673	0.0400215	0.0398806	0.0396529	0.0393503	0.0392455	0.0391164	0.0390334	0.0392111	0.0391192	0.0391344	0.0392907	0.0392532
		425.5	0.0453933	0.0443913	0.0434794	0.0426639	0.0415176	0.0412934	0.0414355	0.0410294	0.0407748	0.0406338	0.0405846	0.0407944	0.0410112	0.0409971	0.0409676	0.0408214
		425	0.0467658	0.0460501	0.0452713	0.0444372	0.0429927	0.0431975	0.0429851	0.0426248	0.0422667	0.0421329	0.0423003	0.0421853	0.0422719	0.0424316	0.0423441	0.0424979
		424.5	0.0484823	0.0477288	0.0470457	0.0463532	0.0449098	0.044541	0.0445899	0.0442128	0.0440201	0.044076	0.0439317	0.0441461	0.0441639	0.0441143	0.0439117	0.0442058
		424	0.0503342	0.0494092	0.0488199	0.0478999	0.0464835	0.0463071	0.046296	0.0457935	0.0457831	0.0454795	0.0457331	0.0455508	0.0457512	0.0457503	0.0458973	0.0457322
		423.5	0.0528605	0.0517912	0.05105	0.0499444	0.0485872	0.0486316	0.0484544	0.0478769	0.0480695	0.0477033	0.0478372	0.0478802	0.0478726	0.0479685	0.0477694	0.0480387
		423	0.0546808	0.0536904	0.0529671	0.052169	0.050374	0.0504884	0.0504394	0.0498785	0.0497824	0.0494358	0.0495789	0.0496834	0.0497668	0.0497228	0.0496006	0.0499431
		422.5	0.0566912	0.0557862	0.0545664	0.0540248	0.0523931	0.0521402	0.0520416	0.0515609	0.0513897	0.0513537	0.0512339	0.0513251	0.0512203	0.0515423	0.0514433	0.0517574
		422	0.0592267	0.0582474	0.0575219	0.0564367	0.0547739	0.0547192	0.0546743	0.0543177	0.0539345	0.0537347	0.053761	0.053991	0.0538987	0.0539687	0.0539628	0.0539322
		421.5	0.061482	0.0603764	0.0595573	0.0589243	0.0569956	0.0567542	0.0568135	0.056515	0.0562274	0.055999	0.0561712	0.0560594	0.0560671	0.0561845	0.0561658	0.0565589
		421	0.0639556	0.0627814	0.0618514	0.0607677	0.0589544	0.0588255	0.0587665	0.058277	0.0583846	0.0580981	0.0581319	0.058255	0.0580331	0.0583772	0.0579869	0.058229
		420.5	0.06653	0.0651642	0.0645928	0.0633082	0.0613362	0.0614203	0.0613709	0.0607128	0.0607291	0.0605381	0.0604767	0.0606013	0.0605721	0.0606465	0.0605493	0.060892
		420	0.0693771	0.0682951	0.0673228	0.0663746	0.064212	0.0638263	0.0638624	0.0635845	0.0635025	0.0631822	0.0631199	0.0630563	0.0631112	0.0633602	0.0633792	0.0634356
		419.5	0.0720733	0.071027	0.070017	0.0688298	0.0669401	0.066724	0.0667274	0.0662981	0.0661997	0.0656723	0.0659141	0.0659552	0.0660546	0.0663219	0.0659271	0.0662737
		419	0.0751792	0.0738928	0.072614	0.0716831	0.0694258	0.0695478	0.069349	0.0687961	0.0687663	0.0684734	0.0683195	0.0686483	0.0685092	0.0684946	0.0686616	0.0691728
		418.5	0.0781887	0.0767669	0.0757223	0.0745856	0.0721994	0.0723848	0.0723599	0.0716299	0.0715665	0.071312	0.071457	0.0714657	0.0715588	0.0716899	0.0716218	0.0717866
		418	0.0809623	0.0795888	0.0785233	0.0775654	0.0750075	0.0749683	0.0750193	0.0742508	0.0742051	0.0741294	0.0739954	0.0740965	0.0741692	0.0742779	0.0743092	0.0746386
		417.5	0.084291	0.0828143	0.0818507	0.0804962	0.0780125	0.0777387	0.0780002	0.0773552	0.07715	0.0769974	0.0770738	0.077174	0.0770578	0.0775793	0.0774454	0.0777151
		417	0.0874592	0.0861393	0.0848815	0.0836252	0.0811099	0.0811744	0.0809788	0.0802893	0.0802566	0.0799764	0.0800994	0.0803936	0.0803208	0.080387	0.0804215	0.0808122
		416.5	0.0909268	0.0893981	0.0883545	0.0866916	0.0843419	0.0843838	0.0843754	0.0837674	0.0834433	0.0833756	0.0833125	0.0835282	0.0835639	0.0838737	0.0834363	0.0838299
		416	0.0938941	0.0929127	0.0912548	0.0897585	0.0871736	0.0872179	0.0868719	0.0866116	0.0863484	0.0862183	0.0862574	0.0866011	0.0862317	0.0865205	0.0863375	0.0868002
		415.5	0.0978784	0.0962058	0.094918	0.0935125	0.090764	0.0907781	0.0907708	0.0900445	0.0898053	0.0895053	0.0895849	0.0897648	0.0899096	0.0900416	0.0901471	0.0903097
		415	0.101423	0.0998426	0.0986356	0.0967997	0.0940999	0.0941031	0.0939471	0.0933783	0.0929804	0.093024	0.0929958	0.0931269	0.0933876	0.0933046	0.0933433	0.0936245
		414.5	0.104695	0.103414	0.101964	0.100435	0.0973938	0.0974637	0.0975342	0.0968256	0.096494	0.0963438	0.0963992	0.0965307	0.0965991	0.0967534	0.0969954	0.0970027
		414	0.108196	0.106933	0.10531	0.103601	0.10065	0.100383	0.100559	0.0998288	0.0998514	0.0995359	0.0998618	0.0998004	0.0997239	0.100107	0.0998543	0.100582
		413.5	0.11146	0.110475	0.108741	0.107001	0.103893	0.104003	0.103952	0.103178	0.103176	0.102681	0.102948	0.103159	0.103244	0.103496	0.103489	0.103478
		413	0.115395	0.11398	0.112392	0.110662	0.107428	0.107387	0.107507	0.106712	0.106542	0.106392	0.1065	0.106766	0.106547	0.10678	0.106907	0.107204
		412.5	0.118962	0.117436	0.115872	0.11384	0.110645	0.110644	0.110712	0.10993	0.109755	0.109651	0.109959	0.109949	0.109898	0.110075	0.110214	0.110616
		412	0.122222	0.12078	0.119212	0.117279	0.114122	0.113877	0.113715	0.113099	0.113486	0.112896	0.112945	0.113336	0.113147	0.113429	0.113441	0.113726
		411.5	0.125778	0.124222	0.122477	0.120795	0.117531	0.117504	0.117226	0.11652	0.116547	0.116366	0.116384	0.116549	0.116607	0.116847	0.116973	0.117218
		411	0.128857	0.12765	0.126009	0.123815	0.120218	0.120402	0.120356	0.119346	0.119683	0.119214	0.119385	0.119449	0.119715	0.119697	0.119851	0.12003
		410.5	0.131533	0.130332	0.128546	0.126301	0.123223	0.123031	0.123018	0.122365	0.122336	0.121694	0.122372	0.122304	0.122283	0.122427	0.122764	0.12333
		410	0.134275	0.133433	0.131552	0.129502	0.126011	0.125991	0.125877	0.125318	0.125534	0.125501	0.125328	0.125307	0.125091	0.12544	0.12577	0.12581
		409.5	0.13726	0.136104	0.134317	0.132156	0.128701	0.128523	0.128593	0.127956	0.127799	0.127636	0.127772	0.127769	0.127592	0.127831	0.128112	0.128752
		409	0.1398	0.138631	0.136498	0.134404	0.130929	0.130905	0.130497	0.129858	0.129925	0.129516	0.129851	0.130088	0.12968	0.130043	0.130274	0.130567
		408.5	0.141709	0.140568	0.138601	0.13624	0.13264	0.132952	0.132518	0.131863	0.13183	0.131515	0.131688	0.131968	0.131822	0.131836	0.132164	0.132637
		408	0.143321	0.142108	0.140263	0.137897	0.13428	0.134137	0.133946	0.133269	0.132963	0.133051	0.133022	0.133075	0.133182	0.133604	0.133491	0.13416
		407.5	0.14489	0.143856	0.141973	0.139654	0.136193	0.135931	0.135789	0.135043	0.134805	0.134656	0.134682	0.134949	0.135063	0.135425	0.135484	0.135557
		407	0.145847	0.144497	0.142602	0.140868	0.136849	0.136783	0.136588	0.135556	0.135786	0.135424	0.135449	0.135858	0.136147	0.136445	0.136368	0.136775
		406.5	0.146229	0.145362	0.14349	0.141302	0.137476	0.137269	0.137193	0.136535	0.136425	0.136192	0.136475	0.136436	0.136846	0.136902	0.137303	0.137326
		406	0.146642	0.14587	0.143944	0.141738	0.137711	0.137935	0.137748	0.136822	0.136747	0.136474	0.136695	0.136824	0.137114	0.13722	0.13756	0.137751
		405.5	0.146915	0.145933	0.143673	0.141942	0.137679	0.137966	0.137595	0.13697	0.13685	0.136655	0.136955	0.13704	0.137236	0.137472	0.137502	0.137818
		405	0.146259	0.145764	0.143587	0.141669	0.137639	0.137622	0.137101	0.13655	0.136633	0.136437	0.136208	0.136585	0.13659	0.137138	0.137133	0.137651
		404.5	0.145778	0.145188	0.143309	0.141277	0.137225	0.137166	0.136828	0.13607	0.135823	0.135919	0.135991	0.136326	0.136369	0.13675	0.136801	0.136799
		404	0.144669	0.144156	0.142323	0.140103	0.136285	0.136282	0.13589	0.135287	0.135348	0.134967	0.135003	0.135506	0.135724	0.135764	0.136106	0.13594
		403.5	0.143213	0.142752	0.14083	0.138678	0.135309	0.134743	0.134708	0.133833	0.133581	0.133592	0.134023	0.13393	0.134121	0.134345	0.134435	0.134854
		403	0.141703	0.141021	0.139342	0.137511	0.133421	0.1334	0.133037	0.132526	0.132418	0.13256	0.132303	0.132831	0.13287	0.133074	0.133183	0.133446
		402.5	0.139909	0.139496	0.137763	0.13561	0.131896	0.131851	0.131364	0.130804	0.130755	0.130519	0.130795	0.130879	0.130953	0.131339	0.131705	0.131508
		402	0.137751	0.137469	0.135332	0.133546	0.129856	0.129661	0.129719	0.128838	0.128708	0.128603	0.12876	0.128817	0.128989	0.129198	0.129489	0.129752
		401.5	0.135384	0.135317	0.133332	0.131427	0.127664	0.127697	0.127388	0.126843	0.126823	0.126719	0.126647	0.126788	0.127266	0.127559	0.127237	0.127505
		401	0.133232	0.132701	0.131055	0.129001	0.125368	0.125377	0.125246	0.124402	0.124453	0.124311	0.124442	0.124662	0.124941	0.125019	0.125052	0.125157
		400.5	0.130716	0.13074	0.128912	0.127254	0.123684	0.123713	0.122997	0.122409	0.122468	0.122217	0.122454	0.122373	0.122913	0.123323	0.123049	0.123102
		400	0.127955	0.127727	0.126042	0.124383	0.120849	0.120863	0.120751	0.119917	0.119815	0.119451	0.119846	0.120096	0.12042	0.120523	0.120413	0.120678
		399.5	0.125954	0.12532	0.123706	0.121944	0.118653	0.11858	0.118049	0.117931	0.117487	0.117349	0.117491	0.117509	0.118117	0.118196	0.118251	0.118219
		399	0.122348	0.122725	0.12072	0.119005	0.11568	0.115664	0.115405	0.114811	0.114742	0.114276	0.114711	0.114746	0.115301	0.115319	0.115244	0.115368
		398.5	0.119871	0.119614	0.117874	0.116494	0.113193	0.113147	0.112636	0.112268	0.112264	0.112066	0.112038	0.112227	0.112795	0.112903	0.112655	0.112987
		398	0.117021	0.116919	0.115059	0.113602	0.110484	0.110382	0.110204	0.10977	0.109233	0.109403	0.109428	0.109572	0.109751	0.110127	0.109846	0.110011
		397.5	0.114215	0.114251	0.112556	0.111111	0.107796	0.107729	0.107422	0.107018	0.106841	0.106703	0.106806	0.107068	0.107035	0.107529	0.107351	0.107354
		397	0.111491	0.111619	0.109862	0.108891	0.10547	0.105679	0.10489	0.104538	0.104499	0.104326	0.104614	0.104524	0.104648	0.104972	0.104945	0.105048
		396.5	0.108685	0.108414	0.1071	0.105621	0.102551	0.102517	0.102351	0.10174	0.101741	0.101362	0.101494	0.101678	0.101869	0.102403	0.102162	0.102281
		396	0.10646	0.106092	0.104459	0.103452	0.100405	0.100249	0.0999741	0.0993487	0.0992612	0.0992422	0.0992703	0.0995098	0.0996675	0.0999262	0.0998852	0.100001
		395.5	0.103488	0.103672	0.101746	0.100731	0.09768	0.097608	0.0973106	0.0969419	0.0969695	0.0965504	0.0969509	0.096921	0.0971427	0.0977409	0.0973655	0.0975046
		395	0.101463	0.100811	0.0996304	0.0984276	0.0956008	0.095468	0.0952627	0.0946117	0.094686	0.0943994	0.0945245	0.0946995	0.0949178	0.0951218	0.0951894	0.095429
		394.5	0.0987087	0.0984893	0.097181	0.0959773	0.0935424	0.0935863	0.0931975	0.0928237	0.0926668	0.0927036	0.0928188	0.0926362	0.0925058	0.093003	0.0928904	0.0933542
		394	0.0966347	0.0967567	0.0958137	0.0938237	0.0918994	0.0917552	0.091257	0.0908427	0.0909798	0.0904635	0.09073	0.0908431	0.0906229	0.0910724	0.0907979	0.0915941
		393.5	0.0947221	0.0944095	0.0931179	0.0914914	0.089232	0.0893895	0.0889156	0.0884837	0.0884743	0.088391	0.0883538	0.0888053	0.0883887	0.0886705	0.0884466	0.0891239
		393	0.0924811	0.0922302	0.0911028	0.0900557	0.0877282	0.0872704	0.0872678	0.086747	0.0866471	0.0866291	0.0868361	0.0869322	0.0864303	0.0869214	0.0871029	0.0872742
		392.5	0.0903323	0.0903147	0.088943	0.0877186	0.0850963	0.0851662	0.0850605	0.084611	0.0843959	0.0843877	0.0846029	0.0847266	0.0843364	0.0849725	0.0849406	0.0850761
		392	0.089153	0.0887951	0.0873595	0.0863226	0.083937	0.0839432	0.0834718	0.0832546	0.0830665	0.0828545	0.0828155	0.0830333	0.0828488	0.0831467	0.0833602	0.0836007
		391.5	0.0866211	0.0865357	0.0853438	0.0840823	0.0820332	0.0817745	0.0813389	0.0809358	0.0811195	0.0811046	0.0809424	0.0809345	0.0809144	0.0812386	0.0812986	0.0815296
		391	0.0850089	0.0846947	0.0835825	0.0824329	0.0801546	0.0801903	0.0797883	0.0795576	0.0794672	0.0792312	0.0794345	0.079482	0.0790858	0.0796099	0.0797221	0.0797674
		390.5	0.083779	0.0833796	0.0822734	0.0811719	0.0790814	0.0786726	0.0786122	0.078109	0.0780693	0.0779555	0.0779295	0.0779095	0.0780667	0.0780407	0.0782832	0.0783802
		390	0.0817545	0.0815008	0.0804865	0.0794799	0.0772154	0.0774406	0.077059	0.0766225	0.0766312	0.0765786	0.0765208	0.076513	0.0767462	0.0767837	0.0766923	0.0771291
		389.5	0.0805223	0.0803246	0.0788529	0.077943	0.0758159	0.0755617	0.0755914	0.0753074	0.0752556	0.0746983	0.0752551	0.0751639	0.0751526	0.075236	0.0755736	0.0754405
		389	0.078975	0.0784547	0.0774854	0.0765737	0.0743391	0.0742372	0.0742495	0.0736593	0.0735975	0.0735785	0.0736568	0.0736763	0.0736962	0.0739748	0.0739589	0.0739273
		388.5	0.0773042	0.0769527	0.0760924	0.0750983	0.0732257	0.0729803	0.0727772	0.0723356	0.072231	0.0720411	0.0722357	0.0722961	0.0723332	0.07259	0.0723995	0.0726854
		388	0.0759784	0.075533	0.0747322	0.0735807	0.0716038	0.0715704	0.0709936	0.0709612	0.070853	0.0706238	0.0708089	0.0708863	0.0710427	0.0712242	0.0710561	0.0713888
		387.5	0.0750922	0.0744614	0.0733421	0.0724027	0.0703329	0.0702909	0.0700979	0.0698808	0.0696078	0.0695433	0.069712	0.0697244	0.0699459	0.0702734	0.0699948	0.0701916
		387	0.07388	0.0736352	0.0727695	0.0713375	0.0696139	0.069598	0.0694851	0.0690256	0.069052	0.0689903	0.0690059	0.0689918	0.0690729	0.0693291	0.0689029	0.069709
		386.5	0.072465	0.0719804	0.071072	0.069805	0.0680802	0.0682739	0.0678061	0.0674932	0.06753	0.0674322	0.0673865	0.0673346	0.0677461	0.0678077	0.0674202	0.0679986
		386	0.0714508	0.0711483	0.06995	0.0686427	0.0672593	0.0673186	0.0668397	0.0664994	0.0664647	0.0663106	0.06653	0.0665143	0.0665886	0.0667699	0.0663669	0.0670485
		385.5	0.070069	0.069576	0.0686092	0.0673185	0.0653784	0.0655903	0.0655986	0.0651519	0.0651672	0.0648983	0.0650672	0.0650875	0.065373	0.0654317	0.0647571	0.0657172
		385	0.0692437	0.0687378	0.0679165	0.066517	0.0649728	0.0651198	0.0649395	0.0641436	0.0644788	0.0641433	0.0640346	0.0641899	0.064367	0.0644876	0.0641437	0.0648459
		384.5	0.0678777	0.0677602	0.0665509	0.065416	0.0638963	0.0638967	0.0637511	0.0635715	0.0632105	0.0632311	0.0631318	0.0632666	0.0635298	0.0634528	0.0636694	0.0636019
		384	0.0669731	0.0663542	0.0656125	0.0646167	0.0628658	0.0627377	0.0627946	0.062269	0.0623195	0.0621874	0.0624705	0.0625595	0.0623718	0.0620745	0.0626312	0.0627518
		383.5	0.0657461	0.0654786	0.0644573	0.0635851	0.0620465	0.0621933	0.0619796	0.0616298	0.0611677	0.061525	0.0610303	0.0611948	0.0612955	0.0611391	0.0615034	0.0615103
		383	0.0645812	0.0643318	0.0632905	0.06249	0.0607672	0.0609095	0.0605016	0.060361	0.06013	0.0600927	0.0602793	0.0601138	0.0600032	0.0599845	0.0602419	0.0607242
		382.5	0.0635604	0.0634177	0.0622277	0.0612183	0.0596112	0.0596804	0.0592753	0.0592515	0.0589696	0.0587845	0.0590583	0.0589539	0.0589142	0.0587799	0.0592242	0.0594908
		382	0.0626868	0.0624883	0.0612359	0.0601844	0.058555	0.058953	0.0586389	0.0583374	0.0581495	0.0582249	0.0580623	0.0581239	0.0579532	0.0578312	0.0584588	0.0585803
		381.5	0.0617061	0.06118	0.0604706	0.0594168	0.0578773	0.0578117	0.057743	0.0572962	0.0573571	0.0570218	0.057204	0.0574356	0.0571916	0.0575309	0.0573084	0.0577122
		381	0.0605708	0.0603136	0.059201	0.0583507	0.0568814	0.0569807	0.0569412	0.056313	0.0561612	0.0558786	0.0562996	0.0562811	0.056716	0.0565795	0.0561973	0.0567244
		380.5	0.0598163	0.0597712	0.0587604	0.0576894	0.0562122	0.0561634	0.0560824	0.0555603	0.0555966	0.0556115	0.055555	0.0554432	0.0556095	0.0556975	0.0557287	0.0560279
		380	0.0584635	0.0580329	0.0572794	0.0564327	0.0546519	0.0549113	0.0544093	0.0542137	0.0539913	0.0538036	0.0542262	0.0543027	0.0544249	0.0546938	0.0542647	0.0547164
		379.5	0.0571132	0.0568659	0.0559233	0.0555076	0.0536527	0.0536767	0.0535863	0.0529612	0.0530554	0.0528534	0.0528297	0.0531272	0.0533259	0.0534801	0.0533571	0.0532592
		379	0.0570314	0.0563753	0.0558454	0.0548206	0.0533948	0.0532398	0.0528798	0.0527104	0.0526025	0.0524396	0.0524214	0.0525188	0.0530595	0.0528897	0.0530233	0.0528501
		378.5	0.0560286	0.0554093	0.0545676	0.0539287	0.0522376	0.0520157	0.0521235	0.0520601	0.0519293	0.05135	0.0516485	0.0518998	0.0521413	0.0520825	0.0522055	0.0522817
		378	0.0551099	0.0547866	0.0538727	0.0531931	0.0516751	0.0515997	0.051706	0.0514579	0.0512899	0.0510007	0.0511677	0.051307	0.0511419	0.0513497	0.0509656	0.0515988
		377.5	0.054279	0.054433	0.0535704	0.0520972	0.0511503	0.0510638	0.0509151	0.0505687	0.0506912	0.0505498	0.0505305	0.0503989	0.0501289	0.0506126	0.0506593	0.0507589
		377	0.0535754	0.0531692	0.0524198	0.0515643	0.0501339	0.0500077	0.0500037	0.0496722	0.0497154	0.049431	0.0496162	0.0494877	0.0493337	0.0496644	0.0498025	0.0501547
		376.5	0.0532338	0.0524328	0.0519945	0.0511439	0.0496059	0.049601	0.0496103	0.0493135	0.0489556	0.0489567	0.0492002	0.0492437	0.0488646	0.048815	0.0495183	0.0495668
		376	0.0522042	0.0521352	0.050933	0.0504368	0.0488777	0.0486198	0.0484407	0.048393	0.0481225	0.0482023	0.0482235	0.0481284	0.0483322	0.0482937	0.0484686	0.0487197
		375.5	0.0516529	0.051409	0.050517	0.0499282	0.0482529	0.0483903	0.0482976	0.0481223	0.0476434	0.0475421	0.047667	0.0479494	0.0481483	0.0476705	0.0479493	0.0481987
		375	0.0511351	0.0510434	0.0498309	0.0493474	0.0475329	0.0479594	0.0477997	0.0473982	0.047176	0.0470892	0.0470691	0.0474575	0.0474747	0.0479884	0.0475424	0.0477078
		374.5	0.0502847	0.0497187	0.0489891	0.0478623	0.0465296	0.0469005	0.0464495	0.0464555	0.0460274	0.0458632	0.0462448	0.0463066	0.0466019	0.0465575	0.0462451	0.0468505
		374	0.0501028	0.0499118	0.0489885	0.0479713	0.046843	0.0466851	0.0464022	0.0464158	0.0463732	0.0460643	0.0462521	0.0460081	0.0465852	0.046614	0.0461935	0.0467609
		373.5	0.049545	0.0487736	0.0481148	0.0470131	0.0459678	0.0459752	0.0458307	0.0452615	0.0453311	0.0453147	0.0453479	0.0454981	0.0456862	0.0456417	0.0453252	0.0457676
		373	0.0489422	0.0485259	0.0475512	0.0472531	0.045674	0.0457724	0.0453287	0.045122	0.0452773	0.0447552	0.0449531	0.0448543	0.04507	0.0450888	0.0452628	0.0453576
		372.5	0.0485745	0.0480242	0.0472639	0.0464548	0.0453453	0.0456583	0.0450715	0.0453798	0.0448629	0.0449734	0.0445517	0.0450542	0.0445967	0.0443736	0.0448381	0.0454232
		372	0.0478419	0.0477161	0.0470509	0.0459834	0.0446334	0.0447125	0.044393	0.0438998	0.0442452	0.0439722	0.0441802	0.0440898	0.0437246	0.0438603	0.0440369	0.0444884
		371.5	0.0476253	0.0471983	0.046657	0.045724	0.0444973	0.0446156	0.0439133	0.0439192	0.0438927	0.0436273	0.0439017	0.0437706	0.0436363	0.0437627	0.0437418	0.0442425
		371	0.0471692	0.0464684	0.0460607	0.0447704	0.0437742	0.0437172	0.0434343	0.0431257	0.0434935	0.0428533	0.0431795	0.0429948	0.043016	0.0431731	0.0431477	0.0434582
		370.5	0.0469636	0.0462438	0.0453989	0.0447782	0.0435319	0.0434731	0.0431642	0.0427538	0.0431116	0.0426213	0.0424845	0.042764	0.0430362	0.0429074	0.0430258	0.0430788
		370	0.0460853	0.045289	0.0446478	0.0443862	0.0428043	0.0428691	0.0425942	0.0422263	0.042375	0.0418471	0.0420083	0.0422032	0.0426831	0.042411	0.0425105	0.0427123
		369.5	0.0450501	0.0447133	0.0439946	0.0432313	0.0421151	0.041842	0.0418301	0.0414531	0.0412789	0.0413526	0.0411921	0.0415338	0.0418561	0.0417033	0.041804	0.04185
		369	0.0456333	0.0455151	0.044582	0.0438705	0.0424244	0.0421938	0.042451	0.0419535	0.0420479	0.0418673	0.0419283	0.0420716	0.0419657	0.0418014	0.0423423	0.0422155
		368.5	0.0461941	0.0455388	0.0445081	0.0441154	0.0424298	0.0427038	0.0422136	0.0426	0.0419499	0.0421034	0.0418752	0.0420915	0.0421683	0.0423041	0.0423669	0.0425237
		368	0.0451	0.045031	0.043946	0.0434102	0.0419805	0.042029	0.042017	0.0416212	0.0414068	0.0413189	0.0412807	0.0414012	0.0413894	0.0415362	0.0416274	0.0420255
		367.5	0.0448782	0.0439119	0.0436663	0.042787	0.0416494	0.0416547	0.0416996	0.0412112	0.040909	0.040835	0.0410365	0.0407655	0.0409843	0.0411989	0.0407682	0.0413206
		367	0.0446618	0.0438353	0.0433863	0.0430471	0.0417344	0.0414235	0.04146	0.0408473	0.0407927	0.0404945	0.0408257	0.0409935	0.0409909	0.0410417	0.0406905	0.0408289
		366.5	0.044226	0.0437617	0.0425468	0.0423845	0.0410857	0.0409194	0.0406067	0.0406271	0.0400651	0.0403355	0.0403122	0.0403818	0.0400967	0.0405896	0.040418	0.0412421
		366	0.0442947	0.0436932	0.0424057	0.0417835	0.0407982	0.0405842	0.0402564	0.0405136	0.0399477	0.0401496	0.0400141	0.0403729	0.0401813	0.0401141	0.0400461	0.0407082
		365.5	0.0439841	0.0438851	0.043071	0.0422866	0.0408373	0.041215	0.0408846	0.040413	0.0406605	0.0400141	0.0406541	0.0404708	0.0405589	0.0405827	0.040744	0.040707
		365	0.0443128	0.0429481	0.0425355	0.0421025	0.0404564	0.0406031	0.0403203	0.0402261	0.0400418	0.0400381	0.0397402	0.0395863	0.0400438	0.0398958	0.0401206	0.0405822
		364.5	0.0441001	0.0431865	0.0424935	0.041313	0.0403895	0.0404745	0.04008	0.0398425	0.0398243	0.0397054	0.0397321	0.0393751	0.0395091	0.0399913	0.0395893	0.0402204
		364	0.0435869	0.0425082	0.0421179	0.0415026	0.040493	0.040155	0.0401693	0.0396169	0.0394447	0.0396207	0.0393751	0.0396994	0.0396785	0.0397117	0.039841	0.0402559
		363.5	0.0435764	0.0428514	0.0422077	0.0415258	0.0400087	0.0401846	0.040053	0.0397856	0.0394868	0.0393333	0.0396838	0.0396527	0.0395333	0.0398775	0.0394927	0.0401825
		363	0.0425285	0.0422843	0.0415308	0.0407928	0.0398221	0.0400045	0.0391332	0.0393296	0.0392534	0.0388163	0.0389249	0.039203	0.0389605	0.0393437	0.0392526	0.0392447
		362.5	0.0425237	0.0421893	0.0413889	0.0406329	0.039448	0.0392534	0.0390441	0.0388875	0.0391078	0.0384896	0.0387218	0.0388069	0.0388354	0.0389211	0.0390095	0.0391418
		362	0.0431285	0.0424446	0.0406983	0.0403053	0.0389067	0.039126	0.0387675	0.0383235	0.038196	0.0381371	0.0385104	0.0388044	0.0390667	0.0394319	0.0387074	0.0389697
		361.5	0.0419306	0.0415861	0.0410477	0.0407997	0.0396179	0.0397853	0.038934	0.0393296	0.0391028	0.0388503	0.0392089	0.0385125	0.0381807	0.0383322	0.0383685	0.0390991
		361	0.041564	0.0413776	0.0408536	0.040034	0.0393953	0.038828	0.0389518	0.0386871	0.0389241	0.0382661	0.0383068	0.0385205	0.0386076	0.038545	0.0386396	0.0394151
		360.5	0.0416918	0.0409951	0.0405594	0.0397881	0.038283	0.0383076	0.0382624	0.0381922	0.0379877	0.0378503	0.0384681	0.0378603	0.0379463	0.0379099	0.0381464	0.0385652
		360	0.0419677	0.0411895	0.0401955	0.0394219	0.0381244	0.0382151	0.0385581	0.0374144	0.0378426	0.0379526	0.0379994	0.0380756	0.0378533	0.0380234	0.0380359	0.0382226
		359.5	0.0410534	0.0412112	0.0405776	0.0396345	0.0387119	0.0390548	0.0380689	0.0381945	0.0375867	0.0375876	0.0378079	0.0383135	0.0375503	0.0377634	0.0376955	0.0375795
		359	0.0411654	0.04038	0.0396967	0.0396166	0.0381561	0.0377381	0.037994	0.0377066	0.037785	0.0371868	0.0373674	0.0376466	0.0370048	0.0375644	0.0373282	0.0383482
		358.5	0.0417036	0.0408445	0.0396254	0.0394174	0.0379274	0.0383122	0.0375526	0.0373888	0.0376507	0.0371417	0.037614	0.0378167	0.0377391	0.0381566	0.0375789	0.0374296
		358	0.0409231	0.0402998	0.0398942	0.0391713	0.0381569	0.0380906	0.037562	0.0376236	0.0371907	0.0371873	0.0373498	0.0374855	0.0370337	0.037719	0.0370614	0.0375681
		357.5	0.0412056	0.0410629	0.04002	0.0392899	0.0380911	0.0380999	0.0383414	0.0376484	0.0375176	0.0375936	0.0377774	0.0374654	0.037521	0.0379953	0.0375315	0.0378779
		357	0.040787	0.0400667	0.0386299	0.0376093	0.0370709	0.0369032	0.0368776	0.0367919	0.0371071	0.036834	0.0365264	0.0368146	0.036198	0.0364534	0.0369111	0.0365741
		356.5	0.0399831	0.039234	0.0394736	0.0384265	0.0372227	0.0371408	0.0364955	0.0364934	0.0364858	0.0359852	0.036219	0.0362741	0.0360703	0.0363658	0.0360759	0.0370367
		356	0.0395021	0.039123	0.0386801	0.0382408	0.0364396	0.0366864	0.0365247	0.0362168	0.0362545	0.0360361	0.0365894	0.0362573	0.0363582	0.0366348	0.0363287	0.0366072
		355.5	0.0399538	0.0392918	0.037746	0.0374812	0.0365367	0.0356926	0.0358446	0.0360186	0.0354025	0.0357007	0.035769	0.0353094	0.036216	0.0356713	0.0351412	0.0357856
		355	0.0393148	0.0391158	0.0377819	0.037293	0.0364709	0.0360365	0.0360306	0.036336	0.0358356	0.035647	0.0361055	0.035745	0.0350028	0.0357232	0.0352021	0.0357634
		354.5	0.0394617	0.0394964	0.0377709	0.0376601	0.0367321	0.0367137	0.0363018	0.0366109	0.0359487	0.0358235	0.0358781	0.036408	0.0361542	0.0363686	0.035788	0.0368089
		354	0.0389841	0.0381365	0.03813	0.0369346	0.0356271	0.0356883	0.0349694	0.0350543	0.0348259	0.0345114	0.0348824	0.0347867	0.0353146	0.0353255	0.0354281	0.0354767
		353.5	0.0382607	0.0382549	0.0374604	0.0370602	0.0361966	0.0353534	0.0351628	0.0357898	0.0351536	0.0348211	0.0349992	0.0358402	0.0356871	0.035728	0.0350506	0.0357015
		353	0.038831	0.0386008	0.0372417	0.035751	0.0351847	0.0356272	0.0348336	0.0345932	0.0344161	0.0347005	0.0349832	0.0344495	0.0343398	0.0343209	0.0351041	0.0350287
		352.5	0.0382712	0.0366551	0.0369655	0.0353438	0.037163	0.0358909	0.0360576	0.0347225	0.0361766	0.0347367	0.0350876	0.0353878	0.0354426	0.0353305	0.0347343	0.0343362
		352	0.0377347	0.0370858	0.037053	0.0361549	0.0344466	0.0355801	0.035285	0.0345281	0.0349797	0.034331	0.0348305	0.0348931	0.0343076	0.0350905	0.0352101	0.0358842
		351.5	0.037792	0.0377795	0.0351184	0.0348003	0.0346366	0.0346714	0.0342703	0.0338674	0.033025	0.0327436	0.0339525	0.0334276	0.0339741	0.0336906	0.0338549	0.0341367
		351	0.0383	0.0365886	0.0369626	0.0348901	0.035074	0.0347194	0.0336384	0.0331428	0.0340321	0.0337375	0.0335337	0.0339185	0.0347392	0.03377	0.0339676	0.0346913
		350.5	0.0378145	0.0367189	0.0359298	0.0346838	0.0342696	0.0340847	0.0343934	0.0341326	0.0335754	0.0345872	0.0337759	0.0338259	0.033853	0.0336319	0.0334568	0.0339924
		350	0.0378999	0.0369474	0.0364512	0.0359705	0.0346665	0.0341692	0.0348082	0.0343741	0.0340049	0.0344467	0.0337742	0.0345206	0.0338901	0.0341417	0.0343375	0.0341703
		349.5	0.0373395	0.0368547	0.0351421	0.0351544	0.0336193	0.032714	0.0337796	0.0342298	0.0324124	0.0328798	0.0338931	0.0337951	0.0338843	0.0323986	0.0335414	0.0340478
		349	0.0367085	0.0356464	0.0351406	0.034813	0.0331781	0.0333305	0.0331275	0.0329493	0.0332617	0.0325546	0.0333098	0.033054	0.0330319	0.0329195	0.0330301	0.0332185
		348.5	0.0362334	0.0354825	0.0348759	0.0339106	0.0328681	0.0331915	0.0328749	0.0327355	0.0326362	0.0326721	0.0324471	0.0326169	0.0326612	0.0324801	0.0322261	0.0326961
		348	0.0354324	0.0351477	0.0345287	0.033871	0.0328233	0.0327111	0.0320214	0.0327011	0.032336	0.0321948	0.0318681	0.032152	0.0319144	0.0327971	0.03242	0.0327135
		347.5	0.0355262	0.0343717	0.0339262	0.0333673	0.0325483	0.0326862	0.0324273	0.0321657	0.0321609	0.031869	0.031918	0.0322998	0.0318348	0.0323458	0.0320422	0.0324985
		347	0.0352663	0.0345376	0.0337425	0.0333438	0.0322413	0.0323795	0.0324208	0.0320688	0.0316509	0.0318168	0.0318454	0.0318275	0.0322667	0.0319676	0.0322053	0.0323427
		346.5	0.0350624	0.0341773	0.0338621	0.0329252	0.0320688	0.0317827	0.0319975	0.0312192	0.0316724	0.0316603	0.0315414	0.0313557	0.0318175	0.0314601	0.0314469	0.0320401
		346	0.0345035	0.0338714	0.0331002	0.032822	0.0316483	0.0311586	0.0315252	0.0313497	0.0315043	0.0310316	0.0309237	0.031112	0.031093	0.0313279	0.0314587	0.0315574
		345.5	0.0339171	0.0333289	0.0325682	0.0321237	0.0309881	0.0313032	0.0307889	0.0308295	0.0309002	0.0306861	0.0307664	0.0304225	0.030419	0.0306088	0.0307298	0.0304569
		345	0.0345465	0.0339107	0.0334269	0.0328782	0.0318393	0.0318729	0.0314734	0.0314629	0.0312093	0.0309155	0.0311165	0.0314784	0.0309788	0.0312561	0.031071	0.0316223
		344.5	0.0343203	0.0334707	0.0327033	0.0316688	0.0310008	0.0309318	0.0308852	0.0304654	0.0301224	0.0300991	0.0303777	0.0304515	0.0307315	0.0306001	0.0300725	0.0308534
		344	0.0340642	0.0332176	0.0327008	0.0321072	0.0306039	0.0308662	0.0306494	0.0306407	0.0302053	0.0298728	0.0303837	0.0301638	0.0301754	0.0304528	0.030406	0.0308665
		343.5	0.0334904	0.0331726	0.0322683	0.0319775	0.0308848	0.0305179	0.0307714	0.0303325	0.0304518	0.0304014	0.0303178	0.0303541	0.0301951	0.0305315	0.0303199	0.0307271
		343	0.0337428	0.0326802	0.0318291	0.0317748	0.0302032	0.0305769	0.0303261	0.0302875	0.0303218	0.0299102	0.029929	0.0301384	0.0299737	0.0303021	0.0301629	0.0304071
		342.5	0.0335012	0.0328382	0.032397	0.0317623	0.0306383	0.0306613	0.0303456	0.0301021	0.0304715	0.0303339	0.0297668	0.0301666	0.0301354	0.0300339	0.0303563	0.0306522
		342	0.0329414	0.0320171	0.0312683	0.030817	0.0301502	0.0302637	0.0297405	0.0298603	0.0297478	0.0293693	0.0293517	0.0298182	0.0294858	0.0293324	0.0293996	0.0295764
		341.5	0.0329313	0.0329268	0.0321114	0.0313403	0.0296817	0.0303682	0.0300363	0.0297825	0.02967	0.0294353	0.0295106	0.0299878	0.0300142	0.0296846	0.0296926	0.030164
		341	0.0320492	0.0314406	0.0310502	0.0301357	0.029374	0.0289656	0.0289191	0.0290867	0.0291673	0.0286728	0.0287379	0.0287284	0.0287624	0.0287641	0.0289194	0.0291381
		340.5	0.0323927	0.0314875	0.0314401	0.0306456	0.0296859	0.0296073	0.0293884	0.029431	0.0294185	0.0293942	0.0291252	0.029279	0.0290405	0.0295292	0.029346	0.0295285
		340	0.0316479	0.0314315	0.0304154	0.0297839	0.0289204	0.0288141	0.0289538	0.028644	0.0283763	0.0277012	0.0280913	0.0282481	0.0285224	0.0286434	0.0287656	0.028649
		339.5	0.0318944	0.0311424	0.0306211	0.0297682	0.0288391	0.0289595	0.0287899	0.028688	0.028497	0.027979	0.0287325	0.028393	0.0287026	0.0283977	0.0283184	0.0290487
		339	0.0316715	0.0307379	0.0302574	0.0299793	0.0287693	0.0287149	0.0291234	0.0279959	0.0287807	0.0282597	0.0284331	0.0284858	0.0284455	0.0283771	0.0284248	0.0286178
		338.5	0.0309542	0.0304457	0.0297318	0.0292655	0.0283126	0.028087	0.0282603	0.0275447	0.0280119	0.0276933	0.0277619	0.0277813	0.0274082	0.0277619	0.0280051	0.0282311
		338	0.0313121	0.0310522	0.0301503	0.0295389	0.0286889	0.0283016	0.0284582	0.0280335	0.0279161	0.0281451	0.0280532	0.0282871	0.0283368	0.0283277	0.0282855	0.0283747
		337.5	0.0311542	0.0303893	0.0296135	0.0291988	0.0282907	0.0281411	0.0285151	0.027509	0.0279185	0.0276309	0.0275603	0.0277388	0.0277377	0.0278556	0.027576	0.0280373
		337	0.0308923	0.0302274	0.0293712	0.028706	0.0276251	0.0278349	0.0280468	0.0279235	0.0272789	0.0274535	0.0274093	0.0276483	0.0274763	0.0275909	0.0271788	0.027915
		336.5	0.0302929	0.0297911	0.0287749	0.0284644	0.0275316	0.0278817	0.0272816	0.0273795	0.02724	0.0266635	0.0273074	0.0270599	0.0271618	0.0268697	0.0270648	0.0275822
		336	0.0304592	0.029396	0.0289951	0.0288549	0.0276387	0.0279698	0.027612	0.0276117	0.0273846	0.0273076	0.0274631	0.0273754	0.0273157	0.0273621	0.0272142	0.0277203
		335.5	0.0299078	0.0296295	0.0288852	0.0282962	0.0278136	0.0275361	0.0270501	0.0272751	0.0272163	0.0267734	0.0269379	0.0269065	0.0271437	0.0272123	0.0270139	0.0272896
		335	0.0300421	0.0291665	0.0288211	0.0280742	0.0274681	0.0269873	0.0272427	0.0269821	0.0268207	0.0265485	0.0267105	0.0271436	0.0271282	0.0271015	0.0269938	0.0269356
		334.5	0.0297384	0.0288833	0.0284477	0.0282651	0.0270521	0.0273376	0.0270165	0.0270095	0.0267075	0.0263771	0.0268995	0.0272168	0.0268374	0.0267692	0.0270017	0.0267641
		334	0.0297411	0.0290952	0.0285713	0.0283094	0.0272224	0.0270887	0.026939	0.0268939	0.0270433	0.0262149	0.0267684	0.0269385	0.0269701	0.0270372	0.0269401	0.0271886
		333.5	0.0292492	0.0285182	0.0282348	0.0274375	0.0266851	0.0267515	0.0265129	0.0262901	0.0259243	0.0260151	0.0259457	0.0263732	0.0258464	0.0261051	0.0265103	0.0267309
		333	0.0290894	0.0284056	0.0282783	0.027069	0.0264316	0.0265184	0.0261223	0.025874	0.0262548	0.0258219	0.0260963	0.0261706	0.0262062	0.026265	0.0260228	0.0258585
		332.5	0.0289899	0.0288259	0.0275978	0.0270448	0.0266074	0.0263245	0.0259293	0.0259126	0.0257713	0.0259686	0.0258354	0.0261761	0.026011	0.0262435	0.025953	0.0261964
		332	0.0283179	0.0277414	0.0270626	0.0266032	0.0260484	0.0258276	0.0260102	0.0255542	0.0258654	0.0255059	0.0253926	0.0253888	0.0254829	0.0257659	0.0257458	0.0256887
		331.5	0.028666	0.0278843	0.0273378	0.0267764	0.0262784	0.0257567	0.0258462	0.0254022	0.0259583	0.0259107	0.0257336	0.0255088	0.0255993	0.0258888	0.0256945	0.0263288
		331	0.0283005	0.0274435	0.0268641	0.026526	0.0255466	0.0259517	0.0254513	0.0251825	0.0250837	0.0250731	0.0253759	0.0253207	0.0250245	0.0252685	0.0249593	0.025629
		330.5	0.0280189	0.0272379	0.0267195	0.0257979	0.0256883	0.0254328	0.0254976	0.024892	0.0250889	0.0249159	0.0248729	0.0249396	0.0250496	0.025446	0.024974	0.0251263
		330	0.0277742	0.027414	0.0270522	0.0260895	0.025692	0.0251717	0.0255139	0.0254874	0.0251154	0.0247554	0.0250472	0.0252621	0.0249322	0.0251944	0.0253304	0.0253897
		329.5	0.0276585	0.0267476	0.0265944	0.0261449	0.025337	0.0249263	0.0250271	0.0250899	0.0250637	0.0242977	0.0248675	0.0248574	0.0248208	0.0249425	0.0250366	0.024983
		329	0.0281388	0.0276551	0.0268894	0.025891	0.0254299	0.0251324	0.0252638	0.0251644	0.024888	0.0248666	0.0245201	0.0246704	0.0248591	0.0248832	0.024867	0.0249157
		328.5	0.0273064	0.0270704	0.0264493	0.025727	0.0249809	0.0248955	0.0248353	0.0244494	0.0243751	0.0243866	0.0247755	0.0248379	0.0246079	0.0245251	0.0244085	0.0248212
		328	0.0267202	0.0265937	0.0259984	0.0246821	0.0244733	0.0242713	0.0243099	0.0242169	0.0239445	0.0241075	0.0241405	0.024059	0.0238914	0.0236062	0.0239458	0.0241438
		327.5	0.0269202	0.0261089	0.025902	0.0253117	0.0242368	0.0247425	0.0245572	0.0240022	0.0240113	0.0241344	0.0241412	0.0240743	0.023659	0.0241043	0.0239171	0.0242574
		327	0.0267268	0.0262285	0.0253436	0.0251268	0.0243912	0.024433	0.0243542	0.0241233	0.0242028	0.0241201	0.0238981	0.0239867	0.0241336	0.0241565	0.0242756	0.0241165
		326.5	0.0269869	0.0259931	0.0253493	0.0248836	0.0238925	0.0241107	0.0237214	0.0241515	0.0237812	0.0234153	0.0239636	0.0235005	0.0235778	0.0239213	0.0233443	0.0236916
		326	0.0263653	0.0253758	0.0249173	0.0247953	0.0238084	0.0238084	0.0239438	0.0236425	0.0233546	0.0235213	0.0233141	0.0236925	0.0232652	0.023426	0.0236504	0.0236288
		325.5	0.0259785	0.0254829	0.0248871	0.0246333	0.0236963	0.0235207	0.023801	0.0234262	0.0231626	0.0232867	0.0232125	0.023287	0.0235091	0.023452	0.0231737	0.0235502
		325	0.0264274	0.0255578	0.0253325	0.0246757	0.0240802	0.0240241	0.0239672	0.0234226	0.0233391	0.0233017	0.0232235	0.0234243	0.0236897	0.0235229	0.0235553	0.0236745
		324.5	0.0258455	0.0252752	0.0245104	0.0239938	0.0235361	0.0236632	0.0234164	0.0232459	0.0235459	0.0228708	0.0229481	0.0230037	0.0228814	0.023175	0.0230536	0.0235595
		324	0.0255816	0.025035	0.0244404	0.0240409	0.0231935	0.0230924	0.0231767	0.0232576	0.0229646	0.0228798	0.0225585	0.0228817	0.0227948	0.0228815	0.0230487	0.0233071
		323.5	0.0250417	0.0247938	0.0243642	0.0239702	0.0229067	0.0229924	0.0227751	0.022564	0.0226643	0.0224676	0.0225964	0.0226277	0.0228529	0.0227257	0.0229114	0.0230024
		323	0.0254476	0.0247664	0.0244746	0.024121	0.0235179	0.0232673	0.0230016	0.0231236	0.0228083	0.0225478	0.022721	0.0226898	0.0226534	0.0229771	0.0227269	0.0228271
		322.5	0.0253971	0.0248155	0.0242305	0.0236678	0.0232067	0.0230353	0.0230962	0.0228283	0.0226524	0.0223264	0.022661	0.0227257	0.0227576	0.0230556	0.0227442	0.0228733
		322	0.025068	0.0244634	0.0240731	0.0237113	0.0228741	0.0226884	0.0229822	0.0225404	0.0224256	0.0224107	0.022589	0.0227158	0.0225678	0.0226607	0.0226988	0.0226556
		321.5	0.0249847	0.0245904	0.0242367	0.0238144	0.0225592	0.0229412	0.0226535	0.0225984	0.0229839	0.0225854	0.0222053	0.0222876	0.0224171	0.022477	0.0227798	0.0227326
		321	0.0248924	0.0241096	0.0239136	0.0231128	0.02257	0.0226068	0.0223641	0.0218548	0.0218959	0.0220725	0.0220959	0.022466	0.0223113	0.0222519	0.0222351	0.0222904
		320.5	0.0247985	0.0240939	0.0237422	0.0235698	0.0226618	0.0226724	0.0224225	0.0221258	0.0226966	0.0221246	0.0222463	0.0222963	0.0221491	0.0222067	0.0222017	0.022452
		320	0.0245508	0.0240868	0.0234627	0.0229423	0.0223376	0.0224603	0.0219632	0.0218473	0.0220922	0.0221085	0.0223426	0.0223433	0.0224833	0.0223082	0.0221985	0.0221908
		319.5	0.0245795	0.0235053	0.0233369	0.0229648	0.0219518	0.0222023	0.0218839	0.0218338	0.021651	0.0217082	0.0216293	0.0214176	0.0215759	0.0219105	0.0218069	0.0219902
		319	0.0244274	0.023824	0.0233799	0.0227676	0.0219868	0.0219753	0.0216851	0.0219691	0.0219194	0.0212877	0.0213754	0.021841	0.0218457	0.021676	0.0219464	0.0217981
		318.5	0.0240525	0.0232236	0.0230701	0.0226992	0.0217486	0.0218062	0.0219194	0.0216744	0.0213059	0.0216024	0.0215167	0.0214875	0.0214641	0.0215374	0.021461	0.0219408
		318	0.0242072	0.0235528	0.0230859	0.0228137	0.0221327	0.0217444	0.0218782	0.0217241	0.0215683	0.0214631	0.0214759	0.0218776	0.0217427	0.0214846	0.0214785	0.0218594
		317.5	0.0239692	0.0235664	0.0233437	0.0226231	0.0218335	0.0220201	0.0215736	0.021714	0.0215216	0.0217227	0.0215207	0.0216249	0.0214716	0.0215256	0.0215291	0.0220539
		317	0.023941	0.0233723	0.0225875	0.0226103	0.0216213	0.0213738	0.021839	0.0214113	0.0215743	0.0214404	0.0213731	0.0211452	0.0215591	0.0215232	0.0213247	0.0214278
		316.5	0.0240925	0.0234131	0.0230206	0.0227732	0.0217993	0.0216436	0.0217835	0.0217553	0.0215913	0.0215636	0.021496	0.0218021	0.0216758	0.0214893	0.0215792	0.0217614
		316	0.0236338	0.023323	0.0226291	0.0223233	0.0219517	0.0214565	0.0215948	0.0214625	0.0215018	0.0212798	0.0214294	0.0214091	0.0212755	0.0213887	0.0213731	0.0216476
		315.5	0.0242906	0.0236369	0.0228969	0.0224944	0.0219926	0.0218703	0.0220779	0.0218678	0.0217595	0.021445	0.0215706	0.0214337	0.0213417	0.0216556	0.0214006	0.0220351
		315	0.0234115	0.0226518	0.0223742	0.0219148	0.0210346	0.0213988	0.0211705	0.0207338	0.0212225	0.0208243	0.0209665	0.0211676	0.0209383	0.0210683	0.0212879	0.021049
		314.5	0.0237841	0.0231592	0.0229229	0.0222819	0.0215279	0.0216559	0.02147	0.0214725	0.0215601	0.0217101	0.0212182	0.0215679	0.0212268	0.0215144	0.0215668	0.0216195
		314	0.0236966	0.0230237	0.0227308	0.0223658	0.0218613	0.0216345	0.0217519	0.0211856	0.0214247	0.0210329	0.0213567	0.0212757	0.0214932	0.0215885	0.0214428	0.0215314
		313.5	0.0232432	0.0230096	0.0223938	0.021674	0.0212199	0.0213765	0.0213866	0.0208242	0.020807	0.020432	0.0210318	0.0211764	0.0209042	0.0209786	0.0210254	0.0208882
		313	0.0238145	0.0230361	0.0228402	0.0220867	0.0214377	0.0217431	0.0214751	0.0213898	0.0213975	0.0212837	0.0213059	0.0212033	0.0214982	0.0212267	0.021265	0.0214736
		312.5	0.0238919	0.0232471	0.0227554	0.0223845	0.0216149	0.021729	0.0214749	0.0214987	0.0215251	0.0215046	0.0216207	0.0212031	0.0212865	0.0213629	0.0216408	0.0214605
		312	0.0236328	0.0229188	0.0225224	0.0217646	0.0216631	0.0211875	0.0212891	0.0210866	0.0209616	0.0208605	0.0210218	0.0207719	0.0211949	0.021215	0.0209578	0.0211546
		311.5	0.0238498	0.0232961	0.0226846	0.0222344	0.0215462	0.0217016	0.0214916	0.0215723	0.0210968	0.0210787	0.0213615	0.0211476	0.0214685	0.0213487	0.0214912	0.0213496
		311	0.0239689	0.0233121	0.0229088	0.022364	0.0217565	0.0214988	0.0213072	0.0217729	0.0216568	0.0210267	0.0213368	0.0215423	0.0211589	0.0215574	0.0215293	0.0214035
		310.5	0.0236286	0.0231523	0.0226108	0.0222604	0.0214584	0.0216686	0.0212773	0.0213068	0.0209773	0.0208868	0.0210349	0.0212328	0.0211954	0.0210497	0.0212541	0.021053
		310	0.023322	0.0230939	0.0224523	0.0216525	0.0214024	0.02133	0.0212906	0.0210836	0.021236	0.0209045	0.0207674	0.0211153	0.0211664	0.0209663	0.0210086	0.0213643
		309.5	0.0239287	0.0231943	0.0226419	0.0224636	0.0215688	0.0216748	0.0216843	0.0213599	0.0214015	0.0212894	0.0211613	0.0216053	0.0215974	0.0212722	0.0214881	0.0216812
		309	0.0241731	0.023555	0.0230357	0.0221379	0.0220879	0.0215925	0.0216265	0.0215197	0.0214848	0.0213202	0.0213378	0.021479	0.0213161	0.0214667	0.021289	0.0215064
		308.5	0.0236238	0.022997	0.022618	0.0223696	0.0217605	0.0217488	0.0215808	0.0213834	0.0213152	0.0212732	0.0214606	0.0212714	0.0212013	0.0213771	0.0211763	0.0215101
		308	0.0239642	0.0233324	0.0227576	0.0223832	0.0217663	0.0216814	0.0218188	0.0212691	0.021638	0.02117	0.0215838	0.0212062	0.0210974	0.0215414	0.0214375	0.0215736
		307.5	0.0241633	0.0232781	0.0231703	0.0224611	0.0219971	0.0215529	0.0218039	0.021451	0.0213909	0.0214321	0.0213452	0.0216015	0.0213432	0.0216178	0.0213982	0.0214841
		307	0.0244671	0.0236416	0.023374	0.0225792	0.0222271	0.0218461	0.0218244	0.0218261	0.0216548	0.0216068	0.0214741	0.0219561	0.021866	0.0218737	0.0219012	0.0221548
		306.5	0.0243862	0.0234753	0.0231691	0.0224754	0.0219971	0.0219124	0.0219872	0.0214307	0.0216543	0.0216629	0.0213525	0.0215904	0.0215592	0.021454	0.0214978	0.0216907
		306	0.0242912	0.0238586	0.0233697	0.0226978	0.0219678	0.0221342	0.0222098	0.0216835	0.0218925	0.0218006	0.0217012	0.0216689	0.0217915	0.0217915	0.0217725	0.0220587
		305.5	0.025012	0.0240572	0.0237025	0.023183	0.0226602	0.0226615	0.0228028	0.0223416	0.0222464	0.0221115	0.0220686	0.0218995	0.0222991	0.0220392	0.022204	0.022254
		305	0.024824	0.0239574	0.023736	0.0233059	0.0225907	0.0222422	0.0223004	0.0219446	0.0224432	0.0221334	0.0220552	0.0219274	0.0222104	0.0222383	0.0221442	0.0223738
		304.5	0.0247255	0.0237594	0.0235598	0.0231842	0.0224376	0.0223522	0.0225166	0.0225229	0.0221862	0.0220168	0.0219064	0.0219601	0.0220328	0.0219527	0.0220661	0.0222508
		304	0.0255126	0.02457	0.0243951	0.0238009	0.0230362	0.0231169	0.0228966	0.0228156	0.0230326	0.0230321	0.0227963	0.0227216	0.0230814	0.0225988	0.0230231	0.0227782
		303.5	0.0254942	0.0250238	0.0241898	0.023786	0.023347	0.0231796	0.0228358	0.022758	0.0228066	0.022749	0.0227331	0.0227681	0.0228488	0.023177	0.0231545	0.023061
		303	0.0255574	0.02435	0.0246354	0.0238169	0.0235277	0.0236094	0.0233106	0.0231988	0.0228625	0.0226793	0.0228316	0.0226084	0.0229747	0.0229783	0.0232479	0.0231294
		302.5	0.0257667	0.0252784	0.0245852	0.0243774	0.0234608	0.0233992	0.0236555	0.0231336	0.02315	0.0231683	0.0227913	0.0230209	0.0230326	0.0231283	0.022991	0.023202
		302	0.0263119	0.0255274	0.0254743	0.0245617	0.0239859	0.024107	0.0238981	0.0236476	0.0238994	0.0236459	0.0238446	0.0236105	0.0236726	0.0236448	0.0233436	0.0238586
		301.5	0.0264906	0.0259347	0.0253349	0.0250059	0.024107	0.0241357	0.0239703	0.0237388	0.0240619	0.0238066	0.0236819	0.0234902	0.023463	0.0237573	0.0237543	0.0239071
		301	0.0270685	0.026561	0.026031	0.0250991	0.0245707	0.0241595	0.024468	0.0244959	0.0241422	0.0243216	0.0242109	0.0240752	0.0239712	0.024326	0.0243973	0.0243079
		300.5	0.0274154	0.0267045	0.0261759	0.0254519	0.0247754	0.0247526	0.0248192	0.0244806	0.0244812	0.0243481	0.0242982	0.0243443	0.0244752	0.0241717	0.024497	0.024362
		300	0.027549	0.0266863	0.0264643	0.0256911	0.0252406	0.024984	0.0250762	0.024523	0.0247444	0.0247197	0.0246087	0.0247173	0.0243296	0.0245993	0.0247058	0.0248645
Hb+hempexin			Time (min)
		Wavelength	0	30	60	90	120	150	180	210	240	270	300	330	360	390	420	450
		700	0.00269093	0.00218967	0.00208701	0.00197469	0.00220621	0.00226122	0.00196645	0.00205487	0.00187089	0.00208686	0.00200655	0.00177471	0.001942	0.00188592	0.0020209	0.00184599
		699.5	0.00264436	0.00240079	0.00215327	0.00221722	0.00215301	0.00206485	0.00217702	0.00203354	0.00203346	0.00191351	0.00205723	0.00192913	0.00204074	0.00193667	0.00190461	0.00192073
		699	0.00226254	0.00211482	0.00171522	0.00174714	0.00187511	0.00200257	0.00174711	0.00176325	0.00161918	0.00180357	0.00177921	0.00172299	0.00161081	0.00148282	0.00143492	0.00162656
		698.5	0.00236883	0.00218875	0.00215728	0.00194887	0.00206069	0.00190009	0.00192484	0.00180481	0.00194128	0.00193311	0.00168437	0.00169222	0.00190851	0.00177217	0.00200387	0.00183582
		698	0.00245798	0.00217314	0.00194128	0.00182873	0.00192489	0.00206805	0.001901	0.00193327	0.00176481	0.00198111	0.00179668	0.0016362	0.0017725	0.0019081	0.00181194	0.0017638
		697.5	0.00251357	0.0021565	0.00213376	0.00186876	0.00203661	0.00208392	0.00202915	0.00198098	0.00187703	0.00181238	0.00174043	0.00170813	0.00191613	0.00189986	0.00182766	0.00171569
		697	0.00248008	0.00223587	0.00189177	0.0021565	0.0020196	0.00193114	0.00199565	0.00198005	0.00206022	0.00195586	0.00190779	0.00181123	0.00184321	0.00173905	0.00193075	0.00177084
		696.5	0.0024617	0.00240149	0.00203432	0.00199482	0.00202621	0.00207349	0.00187381	0.00193813	0.00197841	0.00205055	0.00204218	0.00179377	0.00190568	0.00185745	0.0017297	0.00184937
		696	0.00252911	0.00214151	0.00199877	0.00193519	0.00202163	0.00183806	0.00187037	0.00213438	0.00191865	0.00176689	0.00177458	0.00190979	0.00183822	0.00168617	0.00186959	0.00187745
		695.5	0.00267531	0.0023052	0.00220241	0.0020352	0.00220184	0.00223317	0.0018991	0.00193933	0.00183556	0.00207502	0.00192284	0.00187482	0.00182696	0.00176302	0.00177087	0.00192219
		695	0.00247696	0.00223533	0.00218847	0.00245884	0.00221139	0.002068	0.00210057	0.0020137	0.00205367	0.00197352	0.00196548	0.00196543	0.00192539	0.0019329	0.00199614	0.00193293
		694.5	0.00247855	0.00221332	0.00191291	0.00191301	0.00193621	0.00190428	0.00199196	0.00198491	0.00202428	0.00185701	0.0017382	0.00199984	0.00166665	0.00169791	0.00176099	0.00186382
		694	0.0024308	0.00219008	0.0020725	0.00227837	0.00209581	0.00209529	0.00192219	0.00203351	0.0019464	0.00195357	0.00188275	0.00194544	0.00188207	0.00182647	0.00170002	0.00186546
		693.5	0.00260262	0.002213	0.00203258	0.0022142	0.00207991	0.00209495	0.00193056	0.00198616	0.0019938	0.0020563	0.00200129	0.00191413	0.00185899	0.00190599	0.00177237	0.00196052
		693	0.00265559	0.00221173	0.00214206	0.00214214	0.00200033	0.00210972	0.0019301	0.00201656	0.00200912	0.0019381	0.00181269	0.00190597	0.00190589	0.00188213	0.0020539	0.00193657
		692.5	0.00259587	0.00234928	0.0021554	0.0022409	0.0020769	0.0020608	0.00206132	0.00208522	0.00192115	0.00208527	0.00207755	0.00195943	0.00196712	0.00180336	0.001951	0.00192003
		692	0.00268494	0.00212104	0.00192718	0.00204394	0.00205117	0.00203523	0.00201978	0.00192721	0.00195077	0.00177952	0.001873	0.00189562	0.00187219	0.00182517	0.00184043	0.00191785
		691.5	0.00247673	0.00223345	0.00208002	0.00208002	0.00202524	0.00218717	0.00200233	0.00193251	0.00202626	0.0019562	0.00180146	0.00190942	0.0020177	0.00183915	0.00170813	0.00186239
		691	0.00257892	0.00225864	0.00189882	0.00215228	0.00202129	0.00197498	0.0019828	0.00197537	0.00185303	0.00174501	0.00182174	0.00176024	0.00188265	0.00189723	0.00185153	0.00187446
		690.5	0.00272459	0.00238348	0.00223233	0.00214762	0.00210941	0.00205612	0.00192625	0.0021791	0.0022556	0.00217138	0.00183471	0.00205591	0.0019717	0.00189494	0.00191806	0.00204706
		690	0.00239585	0.00225469	0.0020059	0.00210431	0.00214224	0.0021041	0.00200571	0.00192981	0.00188436	0.00194502	0.00205133	0.00200493	0.00196707	0.00192102	0.00195904	0.00195841
		689.5	0.002682	0.00257923	0.00229455	0.00222653	0.00232432	0.00230119	0.00237713	0.00221157	0.00231774	0.00221162	0.00212837	0.00206725	0.00220283	0.0020066	0.00200668	0.00203645
		689	0.00264957	0.00258478	0.00231714	0.00225687	0.00238392	0.00236013	0.00209908	0.00218891	0.00209947	0.00224196	0.00215155	0.00215095	0.00220304	0.00200077	0.00206816	0.00202309
		688.5	0.00276702	0.00253885	0.00215277	0.00225705	0.0021225	0.00217351	0.0021816	0.00213756	0.0020189	0.0019218	0.00197378	0.00195097	0.00200298	0.00209914	0.00202493	0.00201697
		688	0.00250188	0.00223965	0.00213727	0.00219627	0.002181	0.00184778	0.00211396	0.00204082	0.00189328	0.00193753	0.00206345	0.00190716	0.00197342	0.00183286	0.00204691	0.00194299
		687.5	0.00235842	0.00220077	0.00207006	0.00213535	0.00223031	0.00200959	0.00186341	0.00204719	0.00201123	0.00195914	0.00191538	0.00183403	0.00194375	0.00170898	0.00206712	0.00180385
		687	0.00277875	0.00248274	0.00232391	0.00225123	0.00228685	0.00229356	0.00221415	0.00214167	0.00212023	0.0023307	0.00209053	0.00224279	0.00206798	0.00209656	0.00189289	0.00209612
		686.5	0.00250305	0.00223215	0.00208077	0.00205978	0.0020227	0.00205825	0.00209542	0.00197287	0.00213912	0.0019938	0.00201578	0.001914	0.00204384	0.00207172	0.00214398	0.00194177
		686	0.00269799	0.00237156	0.00250102	0.00235097	0.00229265	0.00222802	0.0022709	0.00206418	0.00212093	0.00224998	0.00205612	0.00207021	0.00205575	0.00206972	0.00212684	0.0019049
		685.5	0.00275546	0.00251669	0.00228956	0.00225404	0.00232458	0.00221727	0.00223918	0.00229648	0.00229635	0.00226832	0.00204761	0.00224639	0.00197594	0.002068	0.00214599	0.00213865
		685	0.00271112	0.00262934	0.00227077	0.00247493	0.00229809	0.00226926	0.00241128	0.00229856	0.00217902	0.00212975	0.00224186	0.00213607	0.00216391	0.0019944	0.00226145	0.00209263
		684.5	0.00255431	0.00252239	0.00212569	0.00228602	0.00220252	0.00213844	0.00209763	0.00197201	0.00226564	0.00204883	0.00204137	0.0021386	0.00218792	0.00213111	0.00203271	0.00206824
		684	0.0027683	0.00259173	0.00226744	0.00221126	0.00236383	0.0022524	0.00239241	0.00214268	0.00230918	0.00227405	0.00204522	0.00212101	0.00205856	0.0022173	0.00203679	0.00225141
		683.5	0.00262692	0.00234775	0.00219822	0.00216375	0.00218342	0.00219024	0.00212304	0.00219177	0.00199276	0.00201908	0.00206743	0.00198465	0.00205325	0.00203255	0.00190123	0.0019835
		683	0.00256171	0.0024635	0.00219875	0.00221951	0.00213672	0.00208199	0.00213784	0.00216511	0.00212442	0.00216425	0.00214385	0.00199424	0.00213667	0.00200725	0.0022103	0.00203318
		682.5	0.00279005	0.00248206	0.00215168	0.0022806	0.0022258	0.00224558	0.00219201	0.00220694	0.00207817	0.00215873	0.00203739	0.0022461	0.00205016	0.00212395	0.00203562	0.00221706
		682	0.00276859	0.0025603	0.00223855	0.00224657	0.00204204	0.00236334	0.00211217	0.00233721	0.00214835	0.00207778	0.00214073	0.0021963	0.00207003	0.00209732	0.00192105	0.00200813
		681.5	0.00304386	0.00277974	0.0023478	0.00250456	0.0024395	0.00231831	0.00233796	0.00247678	0.00238484	0.0023015	0.00221774	0.00226356	0.00238353	0.00238262	0.00231763	0.00217028
		681	0.00281306	0.00243372	0.00218805	0.00244372	0.00232404	0.00227732	0.00227004	0.00207807	0.00208738	0.00222463	0.00210483	0.00208657	0.00193987	0.00224092	0.00194845	0.00212187
		680.5	0.00292201	0.00254666	0.0022302	0.00241149	0.00232037	0.00216544	0.00209401	0.00238471	0.00222172	0.00200387	0.00203978	0.00202129	0.00213849	0.0020931	0.00226489	0.00215603
		680	0.00274767	0.00244835	0.002225	0.00233291	0.00219791	0.00218813	0.00231464	0.0022792	0.00219016	0.0022793	0.0021713	0.00223327	0.00212559	0.00205346	0.00220593	0.00203526
		679.5	0.00295263	0.00276137	0.00232781	0.00263012	0.00247818	0.00238864	0.00252312	0.00235415	0.00231004	0.00216784	0.0021233	0.00217606	0.00217572	0.00228175	0.00216646	0.0021663
		679	0.00269513	0.00228591	0.00208506	0.00231433	0.00216336	0.00214573	0.00212866	0.00215517	0.00220874	0.00217343	0.00219045	0.00216349	0.00202254	0.00199544	0.00223223	0.00189887
		678.5	0.00299128	0.0026297	0.00251724	0.00241318	0.00232477	0.00231644	0.00221209	0.00237773	0.00237861	0.00236917	0.00223809	0.00215098	0.00224639	0.00226364	0.00236654	0.00211547
		678	0.00303116	0.0027676	0.00243187	0.00237174	0.00237073	0.00243145	0.00234507	0.00236261	0.00226871	0.00224204	0.00236261	0.00220691	0.00239676	0.00222383	0.00225718	0.00227477
		677.5	0.0029226	0.00239772	0.00233903	0.00240743	0.00248404	0.00244031	0.00209984	0.00224527	0.0022543	0.00234759	0.00231342	0.00234663	0.002048	0.00218405	0.00210697	0.00213267
		677	0.00302952	0.00264567	0.00235933	0.00258699	0.0025784	0.00245095	0.00251174	0.00251981	0.00256252	0.00238476	0.00235079	0.00248498	0.00223993	0.00233156	0.00225591	0.00231537
		676.5	0.00291434	0.00267606	0.00222544	0.00235951	0.00247626	0.00233281	0.00240982	0.00240126	0.00231779	0.00225921	0.00226757	0.00214986	0.00214107	0.00219885	0.00214856	0.00205687
		676	0.00275108	0.00275423	0.00225128	0.00239254	0.00238338	0.00230845	0.00234249	0.00235084	0.00216063	0.0022435	0.00223455	0.00235847	0.00223382	0.00203471	0.00225747	0.00200184
		675.5	0.00316684	0.00275079	0.0024824	0.00262199	0.00269521	0.00247386	0.00240839	0.00229398	0.00249974	0.00244996	0.0022774	0.00238369	0.00234218	0.00245595	0.00231722	0.00216191
		675	0.00296415	0.00294259	0.00256377	0.00270177	0.00256314	0.0027087	0.00261981	0.00250755	0.00256452	0.00255608	0.00237718	0.00235191	0.00235201	0.00246504	0.00252101	0.00231102
		674.5	0.00311766	0.00251888	0.00230408	0.00238426	0.00247246	0.00241521	0.00237586	0.00227215	0.00254536	0.00237596	0.00222377	0.00225531	0.00232669	0.00227834	0.00197373	0.00224592
		674	0.00307488	0.0025796	0.0023828	0.00241425	0.00247751	0.00257166	0.00244588	0.00241453	0.00216815	0.00227889	0.00215194	0.00233377	0.00210351	0.00214281	0.00222952	0.00228482
		673.5	0.00299634	0.00273363	0.00242877	0.00242851	0.00238046	0.0024585	0.00232622	0.00236547	0.00232625	0.00222414	0.00234168	0.00223884	0.0022785	0.00224602	0.00237921	0.00223036
		673	0.00305851	0.00281288	0.00275283	0.00277515	0.00258853	0.00265762	0.00266695	0.00258874	0.00247212	0.00251192	0.00237882	0.0025101	0.00237828	0.00231524	0.00256338	0.00240043
		672.5	0.00297019	0.00276674	0.00246754	0.00259038	0.00245194	0.00245887	0.00255252	0.00236747	0.00232909	0.00252179	0.0023522	0.00229767	0.00242104	0.00222047	0.00238145	0.00232724
		672	0.00303643	0.00269127	0.0024936	0.00244046	0.00251619	0.00255351	0.00228849	0.00241737	0.00239522	0.00231873	0.00248579	0.00231792	0.00229538	0.00237773	0.0023547	0.00227946
		671.5	0.00311474	0.00302097	0.00257043	0.00266804	0.00269054	0.00259918	0.00261598	0.00254822	0.00251794	0.00259249	0.00241964	0.00247925	0.0025244	0.00238838	0.00260606	0.00247855
		671	0.00322314	0.00292839	0.00264817	0.00278164	0.00261861	0.00243205	0.00264814	0.00258889	0.00258158	0.00235092	0.00258085	0.00226182	0.00243929	0.00238621	0.00263741	0.00246074
		670.5	0.00305866	0.00270213	0.0026091	0.00251432	0.00245543	0.00247691	0.00249196	0.00244856	0.00245561	0.00244793	0.00227972	0.00228701	0.00247584	0.00235082	0.00245246	0.00232945
		670	0.00324515	0.00270073	0.00268802	0.00260866	0.00257975	0.00268057	0.00249334	0.00265937	0.00247277	0.00245777	0.0022856	0.00235706	0.00245587	0.00229718	0.00252651	0.002391
		669.5	0.00324614	0.0029144	0.00245085	0.00259202	0.00262038	0.00259163	0.00262788	0.0025847	0.00250125	0.00254262	0.00253601	0.00251367	0.00250583	0.00237729	0.0024615	0.00246256
		669	0.00311325	0.00281551	0.00267192	0.0027068	0.00276913	0.00255213	0.00259574	0.00263033	0.0025765	0.00265108	0.00258905	0.00260848	0.00254543	0.00236435	0.0024263	0.0026957
		668.5	0.00310014	0.00278057	0.00258423	0.00262491	0.00257728	0.00255541	0.00259803	0.0024957	0.00242802	0.00243406	0.00254346	0.00250815	0.00252143	0.00243198	0.00239777	0.00243093
		668	0.00319223	0.00296602	0.0026116	0.00279899	0.00264525	0.00271828	0.00265207	0.00255799	0.00267278	0.00262517	0.00245009	0.00257681	0.00256351	0.002527	0.00246847	0.0025622
		667.5	0.00323998	0.00284182	0.00256877	0.00257751	0.0026545	0.00266252	0.002586	0.00251778	0.00257762	0.00253445	0.00258551	0.00240457	0.00241326	0.00242253	0.00241183	0.00239546
		667	0.00348064	0.00302042	0.00281548	0.00283229	0.00278805	0.00287734	0.0026988	0.00286035	0.00261858	0.00257369	0.00257337	0.00252794	0.00267124	0.00246441	0.00264311	0.00260689
		666.5	0.0034224	0.00298549	0.00274793	0.00287987	0.00274741	0.00277338	0.00271195	0.00272128	0.00262374	0.00253572	0.00257085	0.00260512	0.00271953	0.00263879	0.00256804	0.00251539
		666	0.00321612	0.00313401	0.0026458	0.00282851	0.00275884	0.00274996	0.00285592	0.00281196	0.00277664	0.00254997	0.00252354	0.00257473	0.00259194	0.00250378	0.00266924	0.00258184
		665.5	0.00330506	0.00311902	0.00282723	0.00298182	0.00286053	0.00299055	0.00269638	0.00267143	0.00264481	0.00272274	0.00258431	0.00257481	0.00265231	0.00257387	0.00268528	0.0025477
		665	0.00334009	0.0030278	0.00294374	0.00284886	0.00284044	0.00281358	0.00273701	0.00282403	0.0026265	0.00287408	0.00274564	0.00277927	0.00262509	0.00258192	0.00256434	0.00252132
		664.5	0.00345011	0.0029458	0.00285407	0.00289647	0.00277687	0.00278544	0.0027777	0.00292211	0.00270143	0.00253145	0.00268388	0.00281061	0.00258155	0.00264002	0.00269057	0.00250456
		664	0.00349225	0.00309378	0.00291802	0.00277596	0.00295033	0.0029262	0.0028344	0.0026919	0.00271735	0.00266674	0.00262374	0.00285774	0.00267393	0.00266426	0.0026227	0.00265575
		663.5	0.00345277	0.00308171	0.00292526	0.00308343	0.00271643	0.00277492	0.00276682	0.00295028	0.00280873	0.00268408	0.00256686	0.00274915	0.00267432	0.00265689	0.00269049	0.00273126
		663	0.00348734	0.00305394	0.00298065	0.00303877	0.00293913	0.00276666	0.00274188	0.00276692	0.00281676	0.00270917	0.00263444	0.0027411	0.00261757	0.00266601	0.00268252	0.0026577
		662.5	0.00350639	0.00311758	0.00279993	0.00305324	0.00297045	0.00289803	0.00276674	0.00271873	0.00275168	0.00266116	0.00266929	0.00272563	0.00282286	0.00268375	0.00276512	0.0027651
		662	0.00372884	0.00327081	0.00298039	0.00318266	0.00299595	0.00294762	0.00292339	0.00313458	0.00293212	0.0028344	0.00310989	0.00277687	0.0027683	0.00277572	0.00265486	0.0029212
		661.5	0.00363397	0.00318008	0.00298815	0.00301153	0.00297189	0.00290694	0.002819	0.0028592	0.00286736	0.00278695	0.00286686	0.00281032	0.00272951	0.00276856	0.00276108	0.00286517
		661	0.00377299	0.00345066	0.00303606	0.00314008	0.003084	0.00303596	0.00300457	0.00314814	0.00297257	0.00305186	0.00290812	0.00287619	0.00304271	0.00278734	0.00297014	0.00296227
		660.5	0.00350845	0.0030371	0.00272917	0.00278435	0.00276038	0.00287101	0.00271326	0.00275316	0.0027056	0.00268177	0.00260189	0.00264163	0.00269617	0.00248224	0.00266351	0.00251372
		660	0.0037579	0.00314074	0.00314134	0.00307876	0.00315638	0.00310864	0.0031569	0.00314926	0.00288185	0.00296824	0.00291273	0.00270039	0.0029667	0.00284844	0.0029028	0.00295761
		659.5	0.00372497	0.00338465	0.00306588	0.00312882	0.00303418	0.00316694	0.00296483	0.00303481	0.00303476	0.00299555	0.00297932	0.00293986	0.00294742	0.00285344	0.0029311	0.00286069
		659	0.00361314	0.00327548	0.00312186	0.00316832	0.00287335	0.00279576	0.00293639	0.00289717	0.00288977	0.00284307	0.00274152	0.00278758	0.00267874	0.00275522	0.0027324	0.00277849
		658.5	0.00388283	0.00329306	0.00316957	0.00323245	0.00310833	0.00314671	0.00317862	0.00293954	0.00309352	0.00307803	0.00294635	0.00280764	0.00297645	0.00299832	0.00296008	0.00277578
		658	0.00396556	0.00343276	0.00321941	0.00332019	0.00327279	0.00321177	0.00325049	0.00331896	0.00307472	0.0031356	0.00287481	0.00298119	0.00301964	0.00277429	0.00308624	0.0029955
		657.5	0.00389046	0.00339892	0.00316433	0.00328675	0.00331554	0.00315604	0.00323993	0.00305726	0.00310405	0.00329366	0.00315594	0.00306385	0.00308648	0.00294937	0.00311526	0.00302485
		657	0.00390707	0.00352369	0.00317698	0.00325329	0.00325177	0.00329721	0.00317656	0.00305606	0.00300337	0.00299529	0.00292693	0.00292568	0.00292599	0.00303082	0.00289475	0.00305319
		656.5	0.00392423	0.00348132	0.00320413	0.00324259	0.00311336	0.00307524	0.00296297	0.00316694	0.003001	0.00287278	0.00295594	0.00270602	0.00286423	0.00305843	0.00291557	0.00287036
		656	0.00409575	0.00352153	0.00315526	0.00320126	0.00334909	0.00314712	0.00314783	0.00320825	0.00302118	0.00314003	0.00305791	0.00311612	0.00313857	0.00302519	0.00303278	0.00301776
		655.5	0.00409703	0.00362997	0.00323571	0.00352704	0.00339926	0.00337643	0.00307191	0.00322087	0.0031094	0.00311636	0.00299712	0.00309959	0.00311492	0.00315826	0.0031059	0.00303958
		655	0.00410761	0.00365031	0.00333936	0.00331017	0.0032873	0.00319041	0.00321388	0.0033319	0.00333198	0.00302042	0.00300538	0.00304842	0.00315229	0.00306992	0.0032614	0.00315135
		654.5	0.00425981	0.00381232	0.00340753	0.00337116	0.00336226	0.00335538	0.00333357	0.00331907	0.00330451	0.00321555	0.00316405	0.00322131	0.00336012	0.0029924	0.00325628	0.00302126
		654	0.0042344	0.0037014	0.00328364	0.00356355	0.00343644	0.00323839	0.00321654	0.00314366	0.00316613	0.00317323	0.00316579	0.00328151	0.00307543	0.00301633	0.00313307	0.00297958
		653.5	0.00425554	0.00358443	0.00342436	0.00340213	0.00334995	0.00337218	0.00310838	0.0031459	0.00331484	0.00316775	0.0030717	0.00311479	0.00312887	0.00301138	0.00314274	0.00312079
		653	0.00435761	0.00376054	0.00355018	0.0035944	0.00350517	0.00350566	0.00338196	0.00342644	0.00336057	0.003404	0.00342532	0.00327845	0.00319784	0.00327684	0.0032258	0.0031095
		652.5	0.00451672	0.003966	0.00367007	0.00359012	0.00374868	0.00368242	0.00343662	0.00342965	0.00349473	0.00351641	0.00341441	0.00354387	0.00338355	0.0034188	0.00332478	0.00332413
		652	0.00448206	0.00394839	0.00361648	0.00369607	0.00355621	0.00350561	0.00341955	0.00344191	0.0033906	0.00341919	0.00329606	0.00325834	0.00329444	0.00336529	0.00334291	0.00332893
		651.5	0.0044359	0.00381524	0.00357078	0.003491	0.00340312	0.00358364	0.00338958	0.00340361	0.00341128	0.00339657	0.00330988	0.00327139	0.00334372	0.00327	0.00330493	0.00316905
		651	0.00443907	0.00398575	0.00355397	0.00358918	0.00350903	0.00338	0.00347419	0.00343096	0.003323	0.00319969	0.0031926	0.00319849	0.00318355	0.00319727	0.00317458	0.00310319
		650.5	0.00471422	0.00423529	0.00375406	0.00382618	0.00375218	0.0038259	0.00356652	0.00345877	0.00337262	0.00342209	0.00350154	0.00352871	0.00348479	0.00337656	0.00327512	0.00337557
		650	0.00468389	0.00407552	0.00367506	0.00373283	0.00370158	0.0035944	0.00361664	0.00345961	0.00346026	0.00338692	0.00335757	0.00341376	0.00342762	0.00336172	0.00334019	0.00339
		649.5	0.00473921	0.00419067	0.00400529	0.0038558	0.0037315	0.00386079	0.00371806	0.00380448	0.00345366	0.00365344	0.00360246	0.00350845	0.00350751	0.00347769	0.0034135	0.00350571
		649	0.0049747	0.00425387	0.00374678	0.00395482	0.00404553	0.00364598	0.00370409	0.00363919	0.00373281	0.00373923	0.00355123	0.00352223	0.00341483	0.0036984	0.00357743	0.00345603
		648.5	0.00498876	0.00435466	0.00399178	0.00399098	0.00393175	0.00398324	0.00384154	0.00384068	0.00377652	0.00382603	0.00347469	0.00363039	0.00360191	0.00327248	0.00346495	0.00366396
		648	0.00509925	0.00428582	0.00397358	0.00405143	0.00396349	0.00389244	0.00393042	0.00377236	0.00372202	0.00365026	0.00358552	0.00362692	0.00351276	0.00356858	0.0035968	0.00361658
		647.5	0.00496682	0.00424755	0.00386397	0.00396344	0.00386839	0.00385507	0.0037631	0.00368477	0.00376249	0.00370445	0.00361194	0.0035465	0.00347484	0.00355872	0.0035375	0.003607
		647	0.00533389	0.00460754	0.00410377	0.00422373	0.0041793	0.00415071	0.00410239	0.00395986	0.00383175	0.00380255	0.00379461	0.003765	0.00379952	0.00366318	0.00367699	0.00383903
		646.5	0.00525978	0.00452114	0.0042946	0.00428012	0.00420567	0.00415755	0.00405878	0.0041016	0.00399497	0.00407322	0.00379341	0.00377819	0.00379161	0.00376863	0.00383235	0.0037255
		646	0.00522198	0.00463229	0.00430401	0.00401916	0.00415212	0.00416111	0.00399121	0.00382715	0.00403361	0.0037773	0.00365483	0.00381052	0.00370278	0.00374307	0.00374322	0.00364295
		645.5	0.00540764	0.00470789	0.00415405	0.00430414	0.00397441	0.00418962	0.00402682	0.00398301	0.00386886	0.00398233	0.00383261	0.00389458	0.00374503	0.00367164	0.00376393	0.00362139
		645	0.00572755	0.00464388	0.00434658	0.00451091	0.00415214	0.00426135	0.00423353	0.0040824	0.0039829	0.00391833	0.00396004	0.00394416	0.00390851	0.00389231	0.00379963	0.00372171
		644.5	0.00549375	0.00482532	0.00453273	0.00439751	0.0042373	0.00425419	0.00426255	0.0042029	0.00401932	0.00399886	0.00391143	0.00383107	0.00397308	0.00387178	0.00388586	0.00389283
		644	0.00570609	0.00502134	0.00442298	0.00457895	0.00441192	0.00433549	0.0042235	0.00434158	0.00407231	0.00401509	0.00409857	0.00408948	0.00398345	0.00391073	0.00393196	0.00385314
		643.5	0.00552877	0.00480972	0.00445316	0.00438758	0.00426446	0.00430111	0.00431818	0.0040732	0.00398977	0.004045	0.00394419	0.00389983	0.00397128	0.00392593	0.00388928	0.00386126
		643	0.00586197	0.0050641	0.00462696	0.00450686	0.00458112	0.00442581	0.00437717	0.00449846	0.00433575	0.00416861	0.00408963	0.00423066	0.00404592	0.00388017	0.00410573	0.00399304
		642.5	0.00606	0.00514559	0.00469697	0.00476818	0.0045862	0.00448766	0.00444532	0.00449517	0.00424569	0.00413769	0.0042649	0.00427105	0.00413524	0.00416187	0.00416743	0.00416814
		642	0.00585284	0.00504323	0.00475311	0.00471773	0.00459844	0.00447003	0.00439963	0.00435704	0.00435128	0.00427884	0.0042115	0.00406102	0.00421741	0.00385115	0.00407923	0.00398034
		641.5	0.00606137	0.00508322	0.00476227	0.0048843	0.00482265	0.00462329	0.00445923	0.00446668	0.00441723	0.00432383	0.00417935	0.00417117	0.00419812	0.00412465	0.00410273	0.00423834
		641	0.00612954	0.00542237	0.00483424	0.0048771	0.0045869	0.00469522	0.00467434	0.00460406	0.0045107	0.00438114	0.00458688	0.00446315	0.0044131	0.00429599	0.00430942	0.00420259
		640.5	0.00599903	0.00525059	0.00476946	0.00476279	0.00455786	0.00461639	0.00436519	0.0044017	0.0043305	0.00435147	0.00422148	0.00433228	0.00428948	0.00417177	0.00423495	0.00421505
		640	0.00640214	0.00526408	0.00485469	0.00487652	0.00485746	0.00468774	0.00463617	0.00461594	0.00445151	0.00436284	0.00451413	0.00424564	0.00436823	0.00437903	0.00421158	0.00426341
		639.5	0.00629802	0.0056443	0.00511114	0.00508346	0.00503425	0.00500175	0.00489356	0.00487173	0.00473563	0.00461186	0.00464564	0.00465213	0.00456595	0.00440588	0.00443255	0.00442521
		639	0.00629489	0.00548515	0.00501042	0.00503914	0.00484655	0.00487694	0.00473426	0.004562	0.00451897	0.00447409	0.00432843	0.00446391	0.00452096	0.00427418	0.00444349	0.00424357
		638.5	0.00654077	0.00581479	0.00510986	0.00522494	0.0050128	0.00506329	0.00492946	0.00492961	0.00484173	0.00474785	0.00455732	0.00451214	0.00452593	0.00459556	0.00439322	0.00442222
		638	0.00634033	0.00548315	0.00508236	0.00515415	0.00498619	0.00491335	0.00460425	0.00487152	0.00473277	0.00448026	0.00458162	0.00440316	0.00449789	0.00446572	0.004379	0.0042781
		637.5	0.00654776	0.00562891	0.00516877	0.00519806	0.00499164	0.00489848	0.00498805	0.00486309	0.0046819	0.00460896	0.00455862	0.00459828	0.00454748	0.00447215	0.00447858	0.00469585
		637	0.00679493	0.00558155	0.00531379	0.00519229	0.00508553	0.00503527	0.00491411	0.00497936	0.00484259	0.00464561	0.00485448	0.00461301	0.00464158	0.00463868	0.00460045	0.00450032
		636.5	0.00659241	0.00564818	0.00522106	0.00519347	0.00482558	0.00486846	0.00490108	0.00479032	0.00480632	0.00465336	0.00466699	0.00443708	0.00450463	0.00444176	0.00442534	0.0044477
		636	0.00661848	0.0058059	0.00522137	0.00536691	0.00529647	0.00502877	0.00503527	0.00484089	0.00492194	0.00474604	0.00468528	0.00471273	0.00480728	0.0046868	0.00468483	0.00456312
		635.5	0.0067236	0.00571976	0.00514949	0.00530684	0.00499093	0.00489893	0.00484752	0.00472508	0.00462337	0.00464365	0.00459844	0.00456699	0.0045862	0.00461131	0.00448946	0.00445954
		635	0.00674272	0.00574562	0.00544978	0.00535205	0.00526995	0.00511981	0.00514022	0.00515648	0.00485707	0.00478396	0.00479611	0.00482985	0.00460937	0.00458473	0.004557	0.00454086
		634.5	0.00698092	0.00604992	0.00553336	0.00543655	0.00544011	0.00526057	0.00507798	0.00504234	0.00515894	0.00511497	0.00474028	0.00489854	0.00483961	0.00480705	0.00480731	0.00487202
		634	0.00683198	0.00594084	0.00538517	0.00552481	0.00534447	0.00530501	0.00513637	0.00511557	0.00513403	0.0051266	0.00495928	0.00491974	0.00482383	0.00467499	0.00482739	0.00483527
		633.5	0.00696059	0.00598462	0.00567609	0.00550019	0.00532912	0.00522926	0.0051427	0.00517775	0.00516895	0.00490527	0.00491349	0.00485757	0.00482163	0.0048843	0.00483919	0.00478831
		633	0.00694423	0.00600228	0.00579082	0.00573177	0.00543563	0.00537839	0.00531489	0.0051744	0.00512298	0.00512088	0.00493077	0.00505894	0.00492655	0.00490883	0.00491513	0.00491312
		632.5	0.00706808	0.00606218	0.00572878	0.00572183	0.00546221	0.00529537	0.00533347	0.00517291	0.00514278	0.00505266	0.00492817	0.00495477	0.00506319	0.00502296	0.00484754	0.00491985
		632	0.00696114	0.00613611	0.00550082	0.00547547	0.0052449	0.00529895	0.00524068	0.00505818	0.00505737	0.00501225	0.00498931	0.00486922	0.0048465	0.00471825	0.00471969	0.00473154
		631.5	0.00721245	0.00620471	0.00566337	0.00574449	0.00557798	0.00549886	0.00536143	0.00540404	0.00531646	0.0050806	0.00515143	0.00509875	0.00504017	0.00505051	0.0050431	0.00496771
		631	0.00705485	0.00595945	0.00571802	0.00555627	0.0053245	0.00537058	0.00525491	0.00518863	0.00507049	0.00500518	0.00501788	0.00499887	0.00500625	0.0049781	0.00488456	0.00483246
		630.5	0.00707261	0.00614062	0.00557641	0.00553873	0.00558614	0.00539018	0.00532503	0.00536324	0.00523735	0.00522936	0.0049564	0.00499554	0.00496747	0.00489733	0.00498324	0.00480103
		630	0.00717723	0.00609867	0.00566625	0.00559041	0.00553582	0.00538297	0.00526217	0.00523969	0.00512885	0.00507432	0.00501717	0.00518663	0.0052519	0.0049138	0.00492537	0.00489757
		629.5	0.00698579	0.00622008	0.0058542	0.00558244	0.00545482	0.005314	0.00527482	0.00517809	0.00532589	0.00514056	0.00507387	0.00510441	0.00497177	0.00496823	0.00482186	0.00483749
		629	0.00712694	0.00632389	0.00569636	0.00588637	0.005617	0.00548038	0.00536486	0.00533425	0.00534112	0.00523856	0.00522931	0.00513576	0.00499591	0.0050294	0.00494907	0.00489841
		628.5	0.0072275	0.00629849	0.00587802	0.00570011	0.00567989	0.00567606	0.00555381	0.00550069	0.00533252	0.00519999	0.00527257	0.00508521	0.00507563	0.00516887	0.00524797	0.00515423
		628	0.00715573	0.00622914	0.00574431	0.00559553	0.00569292	0.00543982	0.00550004	0.00536515	0.00530116	0.00517581	0.00513864	0.00506161	0.00501063	0.00511531	0.00506175	0.0050343
		627.5	0.00704677	0.00609633	0.00570798	0.00559838	0.00556238	0.00540391	0.00512783	0.00524372	0.0052148	0.00503228	0.00508817	0.00513652	0.00483665	0.00493346	0.00497611	0.00491037
		627	0.00718434	0.00622877	0.00572038	0.00567089	0.00567207	0.00551157	0.00550761	0.00534515	0.00514938	0.00512508	0.00512586	0.00502799	0.00517191	0.00507308	0.00510182	0.00487469
		626.5	0.00725324	0.00642158	0.00585693	0.00585281	0.00562636	0.00563441	0.00544661	0.00535828	0.00537362	0.00537915	0.00516151	0.00535514	0.00532377	0.00517416	0.00510546	0.00520814
		626	0.00720895	0.00636634	0.00576225	0.00592612	0.00575936	0.00559109	0.00556571	0.00532002	0.00534007	0.00541243	0.005258	0.00532131	0.00523701	0.00520523	0.00525491	0.0050221
		625.5	0.00710555	0.00634328	0.00580328	0.00574376	0.00555268	0.00559324	0.00555973	0.00542454	0.00531387	0.00547272	0.00513739	0.0052214	0.00516822	0.00523714	0.00514883	0.0050546
		625	0.00740389	0.00633915	0.00587537	0.00590909	0.00577715	0.00564291	0.00556144	0.00555454	0.00544648	0.00534259	0.00541469	0.00529259	0.00526277	0.00536041	0.00512827	0.00518048
		624.5	0.00705085	0.006395	0.00586727	0.00590964	0.00562322	0.00561336	0.00556162	0.00553797	0.00532385	0.00534964	0.00531308	0.00513595	0.00521244	0.00513576	0.00506525	0.00502864
		624	0.00731982	0.00646649	0.0057959	0.00580383	0.0058197	0.00558231	0.00558776	0.00563127	0.00551556	0.00528192	0.00528819	0.00522944	0.00522541	0.00513621	0.0051146	0.00540782
		623.5	0.00744402	0.0064591	0.00593274	0.00585528	0.00579147	0.005656	0.00562484	0.00567349	0.00548701	0.00537752	0.00520544	0.00544575	0.00529311	0.00521205	0.00523308	0.00513736
		623	0.00736629	0.00635407	0.00598396	0.00582261	0.00569374	0.00573799	0.00566245	0.00558297	0.00555669	0.00544417	0.0053597	0.00534833	0.00549023	0.00529364	0.00517249	0.00522761
		622.5	0.00741015	0.00651559	0.0059789	0.00608399	0.00586372	0.00585596	0.00576553	0.00555845	0.00560457	0.00548087	0.00551375	0.00536374	0.00536625	0.00534987	0.00531376	0.00524988
		622	0.00713244	0.00631969	0.00576954	0.00575309	0.00560719	0.00546362	0.00547235	0.00549173	0.00526733	0.00513993	0.00537852	0.0052684	0.00526028	0.00503802	0.0049665	0.0050801
		621.5	0.00719658	0.00651896	0.00605845	0.00589414	0.00565804	0.00583022	0.00589382	0.00564149	0.00552969	0.00569736	0.00556264	0.00548032	0.00550137	0.00543364	0.00550355	0.00541825
		621	0.00730023	0.0063526	0.00582812	0.00589993	0.00599307	0.0057522	0.00565605	0.00547424	0.00538368	0.00539589	0.00516356	0.00536308	0.00528541	0.00522501	0.00517739	0.0051973
		620.5	0.00705238	0.00634165	0.0057708	0.00570981	0.00550816	0.00543214	0.00553745	0.00547718	0.00542113	0.0052083	0.00519269	0.00524679	0.00530742	0.00510252	0.00504828	0.00524155
		620	0.00734154	0.00669135	0.00627832	0.00615617	0.00595336	0.00590833	0.0058234	0.00571713	0.00563216	0.00568469	0.00560132	0.00569625	0.00542085	0.00542651	0.00548737	0.00554209
		619.5	0.00701804	0.00625314	0.00594793	0.00600787	0.00572744	0.0057421	0.00571383	0.00557714	0.00548412	0.00559812	0.00549314	0.00526266	0.00524089	0.00532052	0.00526914	0.00516594
		619	0.00727509	0.00634385	0.00597577	0.00597402	0.00574244	0.00596651	0.00556574	0.00555436	0.00572303	0.00548559	0.00530451	0.0054593	0.00547941	0.00534641	0.00530448	0.00533098
		618.5	0.00726922	0.0066004	0.00601667	0.00585341	0.00576797	0.00589096	0.00568167	0.00573541	0.00549726	0.00551079	0.00551637	0.00546876	0.0055182	0.00553477	0.00541146	0.00541138
		618	0.00718279	0.0064053	0.00588624	0.0059621	0.00586286	0.00576823	0.0058293	0.00560059	0.00568201	0.00539647	0.00552549	0.00533538	0.00540213	0.00526733	0.00537312	0.00535834
		617.5	0.00728891	0.00643094	0.00607785	0.00610704	0.00587007	0.00603213	0.00564755	0.00562681	0.00556359	0.00561957	0.00556257	0.00540826	0.00546305	0.00541183	0.00539555	0.0054599
		617	0.00743414	0.00667386	0.00625243	0.00614149	0.0061109	0.00600974	0.00604908	0.00599538	0.00580417	0.00585688	0.00569922	0.00567496	0.00561947	0.0056174	0.00557673	0.00563494
		616.5	0.00738814	0.00654886	0.00611363	0.00622509	0.00606446	0.005991	0.00600336	0.00607512	0.00583206	0.00570378	0.0055181	0.00556233	0.00560628	0.00554644	0.0054825	0.00553045
		616	0.00731687	0.00631396	0.00599953	0.00587425	0.00584376	0.00573132	0.00562107	0.00563633	0.00552101	0.00553165	0.0054636	0.00565204	0.00535173	0.00539249	0.00546423	0.00533889
		615.5	0.00713736	0.00657015	0.00616302	0.00610271	0.00599186	0.00606908	0.00578751	0.00575089	0.00578625	0.00569694	0.00560478	0.00569077	0.0054912	0.00541799	0.00562285	0.0055752
		615	0.00724585	0.00649242	0.00619487	0.00599443	0.00606074	0.00589579	0.00579737	0.00582343	0.00567986	0.00568188	0.00557536	0.00551472	0.00552292	0.00547563	0.00537684	0.0054615
		614.5	0.00734106	0.00651665	0.00602417	0.00613555	0.0059616	0.00572964	0.00563879	0.00566182	0.00577898	0.005524	0.00555132	0.00548423	0.00557935	0.00539162	0.00543526	0.00540617
		614	0.00709563	0.00648364	0.00583974	0.00615769	0.00592513	0.00588401	0.00564873	0.00569253	0.00561367	0.00548292	0.00547359	0.00549432	0.00546617	0.00544737	0.00540103	0.00557334
		613.5	0.00726804	0.00650766	0.00620695	0.00610542	0.00596063	0.00590251	0.00588558	0.00572301	0.00579918	0.00566935	0.00552174	0.0056224	0.00554985	0.00546239	0.00549375	0.00543539
		613	0.00741924	0.00659052	0.00609499	0.00621559	0.00619316	0.00609833	0.00595796	0.00598601	0.00591513	0.00579585	0.00590419	0.00573064	0.00576162	0.00563982	0.00574772	0.0055992
		612.5	0.0073844	0.00663946	0.00624518	0.00629665	0.00604404	0.00615391	0.00598992	0.00604937	0.00610552	0.00586281	0.00565636	0.00592352	0.00577985	0.00576708	0.00567349	0.00564176
		612	0.00732145	0.00657088	0.0062648	0.00630834	0.0060505	0.00607496	0.00585501	0.00589702	0.00589345	0.00598535	0.00566803	0.00592303	0.0057143	0.00556639	0.00576739	0.00577576
		611.5	0.00726046	0.00644281	0.00612949	0.00605824	0.00605869	0.00606066	0.00582285	0.00580997	0.00583072	0.00572351	0.00573993	0.00546252	0.00568618	0.00560544	0.00568159	0.00563066
		611	0.00739941	0.00676122	0.006366	0.00633913	0.00617727	0.006116	0.00611369	0.00606541	0.00590014	0.00600588	0.00594864	0.005998	0.00588506	0.00575212	0.00569329	0.00584982
		610.5	0.00732337	0.0065578	0.00621278	0.00632707	0.00615118	0.00617055	0.00597601	0.00603693	0.00595885	0.00569681	0.00575989	0.00578397	0.00572655	0.00559351	0.00566468	0.00571726
		610	0.00732974	0.00668922	0.00619295	0.00624019	0.00602606	0.00599966	0.00580257	0.0059541	0.00576416	0.00574882	0.00577479	0.00574934	0.0058458	0.00557783	0.00563281	0.005503
		609.5	0.00743288	0.00675649	0.00645931	0.00606811	0.00643341	0.00621777	0.00613721	0.0060385	0.0059541	0.00597816	0.00594971	0.00593174	0.00583562	0.00590941	0.00577812	0.00587183
		609	0.00748512	0.00658184	0.00620802	0.00635273	0.00634475	0.00617741	0.00608423	0.0060274	0.006038	0.00590733	0.0058781	0.00595966	0.00594441	0.00582513	0.00583597	0.00582146
		608.5	0.00735984	0.00666456	0.00630348	0.00617192	0.00631176	0.00606286	0.00596213	0.00611684	0.00593163	0.00587375	0.00589096	0.00583048	0.00596774	0.00560809	0.00593148	0.00577759
		608	0.00741242	0.00660332	0.00623315	0.00632836	0.00617441	0.00616039	0.00608861	0.00590093	0.00602102	0.00581778	0.00585546	0.00571965	0.00569552	0.00570795	0.00577408	0.00583762
		607.5	0.00750864	0.00675975	0.00651144	0.00655601	0.006363	0.00630787	0.00628741	0.00631722	0.00604798	0.00610468	0.00592665	0.00601798	0.00599302	0.00601236	0.0059363	0.00590977
		607	0.00752207	0.00688952	0.00653861	0.00657364	0.00638242	0.00637259	0.00635063	0.00629637	0.00615546	0.00621036	0.00614616	0.0061841	0.00612303	0.00599003	0.00604843	0.00592331
		606.5	0.00743698	0.00677753	0.00630598	0.00644857	0.00642721	0.00635236	0.00643291	0.00628197	0.00623391	0.00614107	0.00617205	0.00607213	0.00605606	0.00604743	0.00607685	0.00596953
		606	0.00744894	0.00702654	0.0065901	0.00667697	0.00629687	0.00621984	0.00619978	0.00619965	0.00621711	0.00623588	0.00604575	0.00615018	0.00602604	0.00585134	0.00598383	0.00599194
		605.5	0.0075033	0.00693392	0.00648057	0.00652731	0.00647946	0.00652881	0.00631152	0.00623433	0.00636629	0.00616942	0.0062264	0.00616585	0.00600653	0.00593389	0.00612253	0.00622289
		605	0.00765194	0.00698626	0.00652361	0.00657033	0.00660605	0.00648283	0.00635683	0.00645676	0.00627693	0.00629894	0.00622176	0.00620506	0.00629471	0.00609993	0.00621388	0.00610896
		604.5	0.00744362	0.00689381	0.00672371	0.00659609	0.00663812	0.00646767	0.00647445	0.00644549	0.00637054	0.00617016	0.0062081	0.00626044	0.00635982	0.0061772	0.00607013	0.00621117
		604	0.00767447	0.00711784	0.00673995	0.00661701	0.00650196	0.00666246	0.00660074	0.00646895	0.00656826	0.00632702	0.00645161	0.00638255	0.0063665	0.00624245	0.00630745	0.00625495
		603.5	0.00756498	0.00694946	0.00649783	0.00665244	0.00645059	0.00653462	0.00645553	0.00628182	0.00608189	0.00631118	0.00620243	0.00598241	0.00625182	0.00619279	0.00609814	0.00616948
		603	0.00751412	0.00708182	0.00654666	0.00685139	0.00661654	0.00659864	0.00648588	0.00641528	0.0064452	0.0064271	0.00642584	0.00626435	0.00616908	0.00631557	0.00641693	0.00624907
		602.5	0.00773744	0.00722737	0.00688679	0.00698503	0.0068172	0.0067781	0.00692474	0.00674348	0.00683309	0.00657743	0.00673296	0.00678018	0.00660952	0.00655073	0.00648727	0.00637204
		602	0.00782823	0.00727949	0.00689397	0.00685071	0.00675079	0.00664111	0.00654539	0.00645955	0.00663538	0.00654174	0.00653854	0.00651691	0.00640204	0.00646013	0.0064244	0.00645217
		601.5	0.00781643	0.0071991	0.00690707	0.00695809	0.00678986	0.00688918	0.00674187	0.00680022	0.0066372	0.00669353	0.00658069	0.00652997	0.00664093	0.00643596	0.00663712	0.00646247
		601	0.00744989	0.00705043	0.00672762	0.00684687	0.0066066	0.00646499	0.00649749	0.00667415	0.00635118	0.00642949	0.00635281	0.00627856	0.00637243	0.00632337	0.00616732	0.00619366
		600.5	0.0077195	0.0071071	0.00691151	0.0070127	0.00686706	0.00685715	0.00676772	0.00661533	0.0065614	0.00687995	0.00664666	0.00649607	0.00649381	0.00647786	0.00655183	0.00642708
		600	0.00795247	0.00740062	0.00696596	0.007004	0.00693179	0.00701439	0.00680724	0.00675689	0.00690004	0.00674432	0.00675878	0.00674466	0.00659025	0.00671866	0.00657916	0.00684742
		599.5	0.00768959	0.00719158	0.00694896	0.00717502	0.00701065	0.00693857	0.00684024	0.00675118	0.006743	0.00659901	0.00673493	0.00674319	0.00673244	0.00652905	0.00646588	0.00660928
		599	0.0077731	0.00749068	0.00700063	0.00713247	0.00731479	0.00713573	0.00703667	0.00684597	0.00688592	0.00688671	0.00677385	0.00691966	0.00671903	0.00671643	0.00670814	0.00674963
		598.5	0.0078839	0.00744041	0.00702778	0.00706382	0.00707698	0.00693752	0.00691703	0.0071016	0.00683459	0.00688224	0.00664009	0.00676122	0.00668617	0.00673777	0.00665628	0.00668848
		598	0.00794762	0.00746371	0.00717326	0.00735691	0.0071941	0.00724827	0.00711913	0.0071181	0.00716389	0.00701147	0.00703546	0.00700005	0.00684134	0.00696767	0.00690249	0.00690207
		597.5	0.00797259	0.00732874	0.00723232	0.00728057	0.00712534	0.00712831	0.00700705	0.0069512	0.00699626	0.00701975	0.00693071	0.0068723	0.00694715	0.0069528	0.0068536	0.00691588
		597	0.00799038	0.00774495	0.00745932	0.00748007	0.00750043	0.00746587	0.00726346	0.00737935	0.00730318	0.00730673	0.00718326	0.00712637	0.00713792	0.00715929	0.00727596	0.00717179
		596.5	0.00789231	0.00751278	0.00726538	0.00742095	0.00725951	0.00735223	0.00706553	0.00725675	0.00712842	0.00694263	0.0070624	0.00699605	0.0069916	0.00692277	0.00700844	0.00696709
		596	0.00818847	0.00754125	0.00720147	0.00731687	0.00738132	0.00738443	0.00718521	0.00716226	0.00720747	0.00716573	0.00711155	0.00716231	0.00719995	0.00703717	0.00697198	0.00702444
		595.5	0.00808413	0.00765882	0.00733706	0.00753198	0.00741515	0.00744786	0.00732885	0.00728531	0.00725943	0.00710339	0.00740017	0.00708492	0.00705506	0.00717794	0.00719429	0.00714589
		595	0.00825875	0.00800138	0.0076424	0.00776319	0.00760816	0.00750917	0.00758234	0.00748375	0.0074605	0.00733274	0.00719758	0.00744815	0.00745974	0.00727722	0.00739983	0.00742356
		594.5	0.00826835	0.00785609	0.00749389	0.00770595	0.00762639	0.00760763	0.00766722	0.00743893	0.00753756	0.00763822	0.00735331	0.00737213	0.00748125	0.00735607	0.00736147	0.00734907
		594	0.00825044	0.00788788	0.00748892	0.00754257	0.00756053	0.00753211	0.0075087	0.0075914	0.00746627	0.00730884	0.0073016	0.00739962	0.00741244	0.00738372	0.00742021	0.00738767
		593.5	0.00834125	0.0079134	0.00774806	0.0078149	0.00772651	0.00769109	0.00771117	0.007657	0.00749758	0.00739409	0.00755152	0.00737666	0.00759217	0.00731866	0.00734899	0.00730837
		593	0.00839132	0.00799882	0.00767189	0.00795352	0.0078115	0.00770732	0.00768764	0.00755998	0.00768161	0.00755031	0.00752721	0.0076046	0.0074225	0.00746129	0.00745458	0.00753517
		592.5	0.00811272	0.00803233	0.00759878	0.00783978	0.00767476	0.00790945	0.00771831	0.00761316	0.00749658	0.00753877	0.00768617	0.00767671	0.00745502	0.00746384	0.00750748	0.00744367
		592	0.00830255	0.00793992	0.00774906	0.00778425	0.00786859	0.00788113	0.00776419	0.007737	0.0076419	0.00767028	0.00756659	0.00755935	0.00766978	0.00780101	0.00759844	0.00763089
		591.5	0.00849829	0.00816483	0.00798664	0.0082654	0.00802653	0.00809502	0.00799352	0.00786904	0.0079245	0.00785973	0.00777942	0.00782913	0.00779637	0.00785296	0.0079593	0.00784985
		591	0.00849539	0.00827853	0.00792708	0.00807875	0.00798772	0.00779358	0.00805623	0.00793839	0.00789207	0.00778662	0.00775515	0.00785997	0.00785507	0.00769768	0.00764238	0.00771995
		590.5	0.00859444	0.00826059	0.00797839	0.00828999	0.00827146	0.00827574	0.00809671	0.00805211	0.00818815	0.00800837	0.00809083	0.00805723	0.00799431	0.00807835	0.00792721	0.00806337
		590	0.00870334	0.00850236	0.00802582	0.0082778	0.00823514	0.00819374	0.00820886	0.00826555	0.00813355	0.00806896	0.00806008	0.0079747	0.00816705	0.00812846	0.00805325	0.00804737
		589.5	0.00827022	0.00815998	0.0078519	0.00805293	0.00826355	0.00797625	0.00826571	0.00781229	0.0078179	0.00775924	0.00789286	0.00784468	0.00790536	0.0078542	0.007864	0.00799924
		589	0.00858747	0.00838752	0.00820269	0.00808885	0.00829671	0.00822714	0.00816905	0.00834988	0.00815033	0.00809903	0.00804808	0.00788256	0.00791944	0.00785438	0.00794361	0.00769968
		588.5	0.00873324	0.00844658	0.00822527	0.00838641	0.0083659	0.00840631	0.00840602	0.0081728	0.00841567	0.00826223	0.00818602	0.00822028	0.00835514	0.00826569	0.00821387	0.00819335
		588	0.00867865	0.00853126	0.00835772	0.0083169	0.00835083	0.00837295	0.00834012	0.00829933	0.00833453	0.00824775	0.00827083	0.00827247	0.00830727	0.00822909	0.00822408	0.00820385
		587.5	0.00872497	0.00867107	0.00829117	0.00851315	0.00846933	0.00839361	0.00842151	0.00839942	0.0085489	0.00830265	0.00848594	0.00830191	0.00841715	0.0085763	0.00831078	0.00831439
		587	0.00866592	0.00877067	0.00838699	0.00851732	0.00843465	0.00859167	0.0086609	0.00855819	0.00859518	0.00843093	0.0083436	0.00848992	0.00856894	0.00843183	0.00842014	0.00857548
		586.5	0.00894583	0.00896213	0.00872109	0.00886931	0.00889742	0.00887528	0.00867474	0.00873641	0.00860503	0.0086927	0.00869075	0.00880559	0.00867342	0.00863096	0.00882614	0.00863999
		586	0.0089917	0.00899057	0.00866457	0.00897725	0.00893734	0.00877838	0.00869141	0.00874423	0.0086941	0.00892427	0.00884392	0.00884392	0.00880947	0.00865642	0.00871774	0.00888284
		585.5	0.00911374	0.00906996	0.00883874	0.00894871	0.00875228	0.00895357	0.0090097	0.00899173	0.00896726	0.00887472	0.00887697	0.0089564	0.00887734	0.00895835	0.0088347	0.00886482
		585	0.0091356	0.00902484	0.00890112	0.00909907	0.00896311	0.00899294	0.00902939	0.00901522	0.0090148	0.00896168	0.00869891	0.00888326	0.00893185	0.00882178	0.00891156	0.00893291
		584.5	0.00921039	0.00936441	0.00897688	0.0090637	0.00908598	0.00935658	0.00920429	0.0093418	0.00920664	0.00911741	0.00906164	0.00914445	0.00909322	0.00918456	0.00922927	0.0092243
		584	0.00925698	0.00923009	0.00907972	0.00922113	0.00915794	0.00933627	0.00926074	0.00925148	0.00921774	0.0091674	0.009155	0.00905392	0.00932696	0.00919249	0.00914099	0.00913547
		583.5	0.00916756	0.00936645	0.00904892	0.00925656	0.00932238	0.00933757	0.00913792	0.00933265	0.00929586	0.00925035	0.00926656	0.00932318	0.00926214	0.00911958	0.00927989	0.00927293
		583	0.00935142	0.00950168	0.00924498	0.00940991	0.00935526	0.00935235	0.00928018	0.0093131	0.00942763	0.00945766	0.00938877	0.00939599	0.00927153	0.0093528	0.00940073	0.00946126
		582.5	0.00950528	0.00956461	0.0092711	0.00960973	0.00952378	0.00944906	0.00948271	0.00950465	0.00952473	0.00953539	0.00954608	0.00951989	0.0094294	0.00959387	0.00950843	0.00963455
		582	0.00959806	0.00975433	0.00952865	0.00968392	0.00962963	0.00984086	0.00965496	0.0096693	0.00980405	0.0097542	0.00950433	0.0096309	0.00961139	0.00971931	0.00977908	0.00970623
		581.5	0.00969014	0.00978017	0.00960078	0.00972656	0.00971187	0.00965779	0.00973238	0.0098013	0.00983906	0.00968863	0.00971743	0.00978962	0.00982065	0.00963532	0.00981602	0.00966944
		581	0.00963527	0.00977225	0.00968929	0.00983853	0.00961621	0.00983932	0.00955251	0.00982076	0.00989109	0.00988172	0.00977074	0.00997097	0.00978401	0.00986501	0.00989578	0.00986392
		580.5	0.00986384	0.00993908	0.00979502	0.00979979	0.00971356	0.0100183	0.00950221	0.00994551	0.00983898	0.00986058	0.0100974	0.00999581	0.00993346	0.00994678	0.00992136	0.0100117
		580	0.0096092	0.00993648	0.00982629	0.0101799	0.00976669	0.0102787	0.00971661	0.0100462	0.0102434	0.0100746	0.0100496	0.0102101	0.0100291	0.0101236	0.0102658	0.01017
		579.5	0.00990661	0.0101017	0.0099542	0.0102333	0.0100953	0.010322	0.0102891	0.010163	0.0101681	0.0102351	0.0102146	0.0104075	0.0103382	0.010229	0.0102612	0.0103481
		579	0.00993164	0.0103108	0.0100976	0.0103551	0.0102862	0.0102485	0.0102383	0.0105445	0.0104057	0.0103013	0.0102056	0.0103804	0.0103537	0.0102846	0.0104674	0.0104868
		578.5	0.00985751	0.0102925	0.00994273	0.0102117	0.0101891	0.0103943	0.0105046	0.0104991	0.0102786	0.0103966	0.0103153	0.0104337	0.0103929	0.0103671	0.0103423	0.0104504
		578	0.00980789	0.0102432	0.0102181	0.0104341	0.0103388	0.0103001	0.0103794	0.0102807	0.0102898	0.0102448	0.0105647	0.0103103	0.0104071	0.0104258	0.0103038	0.0104982
		577.5	0.0101918	0.0105691	0.0104109	0.0109148	0.0105024	0.0106352	0.0107317	0.0107605	0.0105143	0.0105334	0.0106426	0.0107378	0.0106761	0.0106511	0.0107272	0.0107122
		577	0.0100963	0.0103761	0.0103972	0.0104627	0.0105619	0.0106202	0.0106588	0.0106663	0.0107916	0.010612	0.0105995	0.0105587	0.0106838	0.0107119	0.0107594	0.0105843
		576.5	0.0101292	0.0103689	0.0102788	0.0107511	0.0104735	0.0106601	0.0106041	0.0106502	0.0106763	0.0106239	0.0106933	0.0106884	0.0107445	0.0105736	0.0106375	0.0106433
		576	0.010235	0.0106179	0.0106009	0.0106885	0.0108125	0.0108514	0.0108348	0.0108667	0.0108084	0.0108556	0.0109506	0.0108982	0.0110381	0.0109235	0.0109451	0.0109376
		575.5	0.0103235	0.010539	0.0107537	0.0106773	0.0107948	0.0109558	0.0109307	0.0109558	0.0111298	0.0109187	0.010982	0.0111864	0.0111525	0.0111415	0.0112756	0.0111439
		575	0.0103617	0.0108749	0.0106976	0.0109689	0.0110733	0.0111907	0.0110965	0.0113466	0.0111188	0.0113758	0.0112388	0.0113124	0.0112411	0.0113204	0.0113216	0.0114162
		574.5	0.0104071	0.0107597	0.0107682	0.0112155	0.0110366	0.0110489	0.0112023	0.0112335	0.0111266	0.0111156	0.0112701	0.0112121	0.0113415	0.011366	0.0111358	0.0113351
		574	0.0104562	0.0108979	0.0109215	0.0112057	0.0111876	0.0112554	0.0113592	0.0113079	0.0112515	0.0113402	0.011312	0.0114142	0.011415	0.0113985	0.0115157	0.0114044
		573.5	0.010538	0.0108532	0.0109223	0.0111938	0.0111911	0.0113184	0.0112548	0.0113157	0.0115533	0.0112984	0.0114011	0.0115662	0.011483	0.0114044	0.0114717	0.0114616
		573	0.0102889	0.0110453	0.0109445	0.011225	0.0112149	0.0114239	0.0114964	0.0114107	0.0112842	0.0114912	0.0114422	0.0114529	0.0115511	0.0114729	0.0115105	0.011823
		572.5	0.0104875	0.0110741	0.0108581	0.0112399	0.0110464	0.0112163	0.0112514	0.0113744	0.011403	0.011379	0.0114905	0.0113764	0.0114496	0.0115316	0.0117054	0.0114933
		572	0.0105665	0.0111675	0.0111362	0.0115674	0.0117012	0.0115891	0.0116777	0.0118058	0.0115483	0.0117493	0.0118244	0.0117555	0.011897	0.0116928	0.0118083	0.0119526
		571.5	0.0105385	0.0112237	0.0112363	0.0115853	0.0113134	0.0116595	0.0119254	0.0117205	0.0117608	0.0116772	0.0116943	0.0118128	0.0117918	0.0118302	0.0119159	0.0117589
		571	0.0105382	0.0111502	0.0111107	0.0115216	0.0115191	0.0116368	0.0116316	0.0117043	0.0114683	0.0116389	0.0117033	0.0117598	0.0118587	0.0117997	0.0117732	0.011748
		570.5	0.0105317	0.0113521	0.0111226	0.0114976	0.0115528	0.0116497	0.0116378	0.0117281	0.0116014	0.0116796	0.0118086	0.011813	0.0118151	0.0117485	0.0120329	0.0119541
		570	0.0106617	0.0112759	0.0112487	0.0117998	0.0117418	0.011842	0.0118288	0.0119352	0.0118498	0.012049	0.0120454	0.0119654	0.0121333	0.0120734	0.0120208	0.0120994
		569.5	0.0106684	0.0113989	0.011335	0.0117701	0.0116308	0.0118327	0.0118855	0.0119634	0.0119413	0.012015	0.0120914	0.0119782	0.0121423	0.0120507	0.0120669	0.0120482
		569	0.0106	0.0113296	0.01142	0.0117533	0.0117565	0.012044	0.0117132	0.0118985	0.0119219	0.0118977	0.0120137	0.0120813	0.0120395	0.0119075	0.0121089	0.0121001
		568.5	0.0108407	0.0114947	0.0115446	0.0118059	0.0120689	0.0120612	0.0121732	0.0121262	0.0121858	0.0121055	0.0122445	0.0122491	0.0122149	0.0121211	0.0123306	0.0124027
		568	0.0107605	0.0115062	0.0115055	0.0118966	0.0117388	0.0119506	0.0119168	0.0121394	0.01219	0.0121442	0.0122693	0.0121693	0.0121698	0.0122666	0.0122718	0.0122708
		567.5	0.0109619	0.0115366	0.0115617	0.0118316	0.0118218	0.0119299	0.012243	0.0121766	0.0121339	0.0120638	0.0121779	0.0122872	0.012406	0.0122551	0.0122882	0.0124538
		567	0.0110304	0.0117055	0.0115613	0.0118993	0.0121298	0.0120537	0.0122388	0.0121159	0.0124625	0.0123405	0.0122564	0.0123416	0.0123718	0.0123483	0.0125907	0.0125634
		566.5	0.0109581	0.0119186	0.0117717	0.0121809	0.0120412	0.0120376	0.0123358	0.0124068	0.0124228	0.0122736	0.0123464	0.0124495	0.0125542	0.0125594	0.0125609	0.0126494
		566	0.0109179	0.0115289	0.0116349	0.0118277	0.011932	0.0119009	0.0121702	0.012104	0.0123783	0.0123262	0.0124545	0.0123532	0.0124598	0.012207	0.0124772	0.0123624
		565.5	0.0108916	0.011587	0.0116422	0.0120174	0.0120825	0.0121971	0.0121375	0.0123687	0.0122483	0.0123316	0.0123399	0.0123461	0.0124192	0.0125093	0.0125909	0.0126024
		565	0.0111409	0.011821	0.0117904	0.0122575	0.0121826	0.0122989	0.0124572	0.0124992	0.0123858	0.0124227	0.0125563	0.012548	0.0125655	0.0127295	0.0127394	0.0126676
		564.5	0.0108729	0.0116414	0.0114774	0.0119625	0.0120825	0.0122804	0.0123614	0.0123127	0.0123149	0.0122675	0.0122647	0.0123695	0.0125153	0.0124353	0.0125291	0.0125999
		564	0.0111279	0.0118895	0.0118005	0.0121195	0.012184	0.0121872	0.0122999	0.0124262	0.0126137	0.0124738	0.0124696	0.0125497	0.0125697	0.0126152	0.0126382	0.0128937
		563.5	0.0113057	0.0119972	0.0120603	0.0123418	0.0123453	0.0125701	0.0124314	0.0125121	0.0125435	0.0127218	0.0126143	0.0126868	0.0126823	0.0127974	0.0129781	0.0129155
		563	0.0110173	0.0117924	0.0118576	0.0123381	0.0123351	0.0124583	0.0124858	0.0124216	0.0126179	0.0124429	0.0125147	0.0127048	0.0127867	0.0127003	0.0127446	0.0126633
		562.5	0.0110963	0.0117317	0.0117234	0.0120607	0.0121036	0.0123349	0.0123082	0.0124104	0.0123644	0.0125277	0.0123896	0.0124528	0.0125694	0.0125796	0.0126129	0.0126573
		562	0.0109424	0.011634	0.0116247	0.0121313	0.0120048	0.0122784	0.012338	0.0122244	0.0124575	0.0123178	0.0123229	0.0124286	0.0125512	0.0124962	0.0126756	0.0126481
		561.5	0.0112314	0.0121624	0.0118959	0.0123371	0.0123004	0.0126746	0.0126189	0.012701	0.0126186	0.0126822	0.0128529	0.0128762	0.0127559	0.0128516	0.0128751	0.0129603
		561	0.0112359	0.0118628	0.0119495	0.0121751	0.0124096	0.0123921	0.0124288	0.012486	0.0127937	0.0125856	0.0127496	0.0127674	0.0126961	0.0126779	0.0127383	0.0126587
		560.5	0.0111018	0.0118318	0.0118612	0.012271	0.0121366	0.0124037	0.0125883	0.0123684	0.0123655	0.0126775	0.0126393	0.0124677	0.0126732	0.0126218	0.0126662	0.0126835
		560	0.011007	0.0120884	0.0119267	0.0123021	0.0125948	0.0125281	0.0124786	0.0125021	0.0125729	0.0127063	0.012515	0.0126567	0.0127104	0.0126502	0.0125832	0.0127843
		559.5	0.0110616	0.011761	0.0117702	0.0123038	0.0121761	0.0123622	0.0123884	0.0123394	0.0125186	0.012423	0.0126529	0.0125622	0.0126188	0.0125987	0.0126859	0.0128178
		559	0.0110706	0.0119722	0.0119277	0.012117	0.0123631	0.0125291	0.012577	0.0125688	0.0125849	0.0127026	0.012563	0.0126371	0.0126798	0.0128602	0.0128343	0.0129455
		558.5	0.0111966	0.0118407	0.0118641	0.0121139	0.0122389	0.0124065	0.0123871	0.0124489	0.0124721	0.0124988	0.0125075	0.0126468	0.0126347	0.0126799	0.0127685	0.0129348
		558	0.0112848	0.0121985	0.0121085	0.0124558	0.0125229	0.0124364	0.0126218	0.012726	0.012679	0.0126093	0.0128814	0.012774	0.0129714	0.0128367	0.0130979	0.0130234
		557.5	0.0112191	0.0118743	0.0120558	0.0122979	0.0123547	0.0125176	0.0125807	0.0126164	0.0128859	0.0127108	0.0127804	0.0127443	0.0128313	0.012919	0.0130091	0.0128598
		557	0.0114275	0.0121339	0.0121585	0.0125651	0.012441	0.0126131	0.0125412	0.0126299	0.0126371	0.0127665	0.0127421	0.0128057	0.0129839	0.0128735	0.0129969	0.0130489
		556.5	0.0113082	0.0120832	0.0121623	0.0125212	0.0124446	0.0126686	0.0127732	0.0128746	0.0127908	0.0128363	0.0127678	0.0125622	0.0128547	0.0127122	0.0128574	0.0128168
		556	0.0113667	0.0120106	0.0122447	0.0123314	0.0125991	0.0125231	0.0127198	0.0126858	0.0127798	0.0128235	0.0126684	0.0129074	0.0127994	0.0127797	0.013101	0.0128308
		555.5	0.0114968	0.0121586	0.0120515	0.0123746	0.0124351	0.0127621	0.0126467	0.0127217	0.0127411	0.0126713	0.0128772	0.0127406	0.0127249	0.0129516	0.0130232	0.0129733
		555	0.0115106	0.0122203	0.0122648	0.0125223	0.0126522	0.0125411	0.0127784	0.0127742	0.0126883	0.012899	0.0129625	0.0128191	0.0131001	0.0129734	0.0128445	0.013106
		554.5	0.0113849	0.012072	0.0120991	0.0126572	0.0125496	0.0126858	0.0128152	0.012797	0.0128877	0.0128103	0.0128339	0.012902	0.0128913	0.0128919	0.0130032	0.01306
		554	0.0114153	0.0122157	0.0122505	0.0125266	0.0127498	0.0127409	0.0128145	0.0129581	0.012898	0.0129412	0.0130534	0.0129227	0.0131785	0.0130349	0.0130668	0.0131023
		553.5	0.0117786	0.0126214	0.0126376	0.0127799	0.0129687	0.0130635	0.0130411	0.0130861	0.0131857	0.0131384	0.0131457	0.0132269	0.0131526	0.0132135	0.0133973	0.0135194
		553	0.0116862	0.0124158	0.0124133	0.0126451	0.012884	0.0129556	0.0130066	0.0130085	0.0131161	0.0129699	0.0131317	0.0129661	0.013069	0.0132438	0.0132392	0.0132449
		552.5	0.0116954	0.0122009	0.0123897	0.0126024	0.0127553	0.0129426	0.0131154	0.0130603	0.0130474	0.0130408	0.0130375	0.0130577	0.013055	0.0131516	0.013223	0.0131799
		552	0.0119985	0.0126883	0.0126825	0.0131115	0.0130633	0.0132922	0.0132788	0.013326	0.0133949	0.0132462	0.0134155	0.0132893	0.0134121	0.0134707	0.0134521	0.0135752
		551.5	0.011929	0.0126367	0.0126081	0.012901	0.0129639	0.013188	0.0131203	0.0132341	0.0132536	0.0130465	0.0132527	0.0133244	0.0132793	0.0133454	0.0133926	0.0134707
		551	0.0122249	0.0126934	0.0126171	0.0130588	0.0129782	0.0132121	0.013284	0.0132146	0.0132028	0.0132842	0.0134177	0.0135701	0.0135271	0.0134296	0.0136973	0.0134897
		550.5	0.0121793	0.0126876	0.0126976	0.0133173	0.0131694	0.0131932	0.0133342	0.0135263	0.0134507	0.0135117	0.013398	0.0135269	0.0137201	0.0136653	0.0135358	0.0136163
		550	0.0123344	0.012853	0.0128722	0.0132269	0.0133698	0.0133983	0.0133901	0.0135833	0.0137472	0.0136129	0.0137942	0.0135097	0.0137123	0.01362	0.0138297	0.0138205
		549.5	0.0122922	0.0127993	0.012874	0.0132215	0.0131013	0.0133815	0.0133401	0.0133593	0.0134988	0.0135031	0.0135122	0.01361	0.0137927	0.0137456	0.0138124	0.0137501
		549	0.012435	0.0130865	0.0130925	0.0135477	0.0135383	0.0135457	0.0138511	0.0137752	0.0138084	0.0137008	0.0137858	0.0138332	0.0137597	0.0138974	0.0139144	0.0140042
		548.5	0.01219	0.0129148	0.0129972	0.0132648	0.0133048	0.013393	0.0135483	0.0135475	0.0135461	0.0136646	0.0137291	0.0135801	0.0137153	0.0138688	0.0136916	0.013783
		548	0.0124115	0.0130947	0.0131321	0.0133956	0.0133525	0.0134075	0.0135472	0.0135723	0.0137844	0.0136387	0.0135483	0.0140181	0.0137724	0.0136856	0.013812	0.0138299
		547.5	0.0125208	0.0131584	0.0130104	0.0134929	0.0134058	0.0135557	0.0137432	0.0136963	0.0138094	0.013876	0.0137495	0.0138672	0.0138453	0.0139525	0.0140182	0.0139922
		547	0.0127624	0.0135221	0.0134458	0.0136915	0.0137363	0.013988	0.0138579	0.013873	0.0139976	0.013892	0.0138956	0.0140839	0.0140241	0.0139715	0.0142101	0.0142058
		546.5	0.0127333	0.0133902	0.0134028	0.0137678	0.0138017	0.0139005	0.0138803	0.0141724	0.0140876	0.0139849	0.0141128	0.0142141	0.0141292	0.0142901	0.0141584	0.0141667
		546	0.0129803	0.0135687	0.0135897	0.0138953	0.0139864	0.0141104	0.0140661	0.0141967	0.0142066	0.0141117	0.0141251	0.0144291	0.0143055	0.0143775	0.0144389	0.0144168
		545.5	0.0128963	0.0137333	0.0135694	0.0139112	0.0140705	0.0142651	0.0141895	0.0141747	0.0143	0.0143996	0.0142224	0.0142365	0.0142965	0.0143369	0.0145004	0.0144616
		545	0.0129803	0.0136129	0.0137163	0.0139585	0.0141763	0.0142156	0.0142082	0.0143477	0.0143671	0.0141868	0.0142328	0.0143829	0.0145265	0.0142844	0.0144407	0.0144763
		544.5	0.0130761	0.013868	0.013742	0.0143217	0.0142217	0.0143579	0.0145389	0.0144156	0.0144061	0.0145663	0.0144788	0.014551	0.0146458	0.0146839	0.0146794	0.0147324
		544	0.01308	0.0139555	0.0138738	0.0142403	0.0145055	0.0144495	0.0144264	0.0145902	0.0146428	0.0146023	0.0147103	0.01483	0.0147437	0.0147988	0.0146526	0.014747
		543.5	0.0132051	0.0138739	0.0138404	0.0141948	0.014484	0.0144097	0.0144975	0.0145054	0.0144817	0.0147419	0.0145947	0.0146436	0.0146445	0.0147329	0.0148301	0.0146242
		543	0.0132495	0.0139072	0.0140754	0.0143051	0.0145079	0.0145177	0.0146249	0.0148071	0.0148436	0.014676	0.0147252	0.0148489	0.0148075	0.0148472	0.0149431	0.0149112
		542.5	0.0133795	0.0141246	0.0143383	0.0145924	0.0145429	0.0145435	0.0146693	0.0149207	0.0147633	0.0149833	0.0149461	0.0149876	0.0151269	0.0151127	0.0150073	0.0150674
		542	0.0138166	0.0144453	0.0143658	0.0147724	0.0149956	0.0150333	0.0149918	0.0151079	0.015133	0.0149356	0.015018	0.0151929	0.0152672	0.0151797	0.0151531	0.0151776
		541.5	0.0135962	0.0143173	0.0143133	0.0147044	0.0147899	0.0148142	0.0150506	0.0150441	0.0149445	0.0150357	0.0151686	0.0149322	0.0151568	0.0152713	0.0152302	0.015207
		541	0.0136559	0.0143583	0.0144289	0.014844	0.0149314	0.0150478	0.0150368	0.0150343	0.0150563	0.0150884	0.0152241	0.0151065	0.01541	0.0153178	0.0153772	0.0152583
		540.5	0.0136206	0.0144214	0.0143206	0.014889	0.0148007	0.0150665	0.014957	0.0150751	0.0151204	0.0150669	0.0149923	0.0152568	0.0153113	0.0152451	0.0151641	0.0153573
		540	0.0137339	0.0143733	0.0146088	0.0147053	0.014872	0.0150378	0.0151282	0.0151707	0.0152324	0.0152382	0.0153228	0.015131	0.0152903	0.0152681	0.0154247	0.0152222
		539.5	0.0138132	0.0146146	0.0144454	0.0146973	0.0147383	0.0149794	0.0149553	0.0151267	0.0150826	0.0151261	0.0151789	0.0151564	0.015175	0.0151638	0.0152671	0.0153203
		539	0.0137566	0.0144798	0.0144203	0.0147478	0.0149923	0.0150624	0.0149538	0.0151254	0.0151249	0.0149967	0.0152915	0.0153028	0.0152631	0.0153912	0.0153441	0.0154012
		538.5	0.013813	0.0147789	0.014406	0.0151364	0.0151377	0.0153307	0.0154414	0.015255	0.015385	0.0154622	0.015418	0.0154938	0.0154694	0.0154711	0.0155822	0.0155187
		538	0.0138596	0.0145956	0.014666	0.0149192	0.0151865	0.0151191	0.0151837	0.0151319	0.0154159	0.0153348	0.0152497	0.0153606	0.0154111	0.0156323	0.0154503	0.015578
		537.5	0.0140137	0.014657	0.0146328	0.015108	0.015123	0.0152821	0.0152868	0.0151667	0.0153858	0.0154646	0.0154232	0.015384	0.0156042	0.0154623	0.0157916	0.0155192
		537	0.0138652	0.0147003	0.0147513	0.0150968	0.0150474	0.0152864	0.0153009	0.0154278	0.0153294	0.0152495	0.0153754	0.0155097	0.0156536	0.0156537	0.0157188	0.0156329
		536.5	0.0141971	0.0147831	0.0145763	0.0150823	0.0151881	0.0153101	0.0154728	0.0153182	0.0154733	0.0155383	0.0154739	0.0156044	0.0157202	0.0155856	0.0157196	0.0157662
		536	0.0139325	0.01476	0.0147355	0.0150839	0.0151953	0.0151244	0.0152277	0.0153596	0.0152666	0.0153151	0.0153531	0.0153911	0.0154041	0.0156005	0.0155167	0.0157277
		535.5	0.0141868	0.0149391	0.0149142	0.0151953	0.0153489	0.0155262	0.0154283	0.0155784	0.0155235	0.0154651	0.0154982	0.0157356	0.0157992	0.0158092	0.0157469	0.0157456
		535	0.0140801	0.0148041	0.0146887	0.0151859	0.0150849	0.0152776	0.0152589	0.01543	0.0155125	0.0153607	0.0154717	0.0154473	0.0155293	0.0155909	0.0155705	0.015674
		534.5	0.0142946	0.0149886	0.0148493	0.0152007	0.0152571	0.0153378	0.0155494	0.0156584	0.0156005	0.0155603	0.0154893	0.0156915	0.015687	0.0157109	0.0157571	0.0156655
		534	0.0140351	0.0147286	0.0147656	0.0151087	0.0153168	0.0151801	0.0153861	0.0153664	0.0154066	0.0153498	0.015473	0.0153505	0.0155065	0.0154989	0.0156914	0.0156595
		533.5	0.0142564	0.0149747	0.0148595	0.0153412	0.0151528	0.0154164	0.0155329	0.015586	0.0156101	0.0155046	0.0156181	0.015666	0.0158579	0.0156145	0.0157683	0.015779
		533	0.0144393	0.0150766	0.0149813	0.0150716	0.0152543	0.0153639	0.0153528	0.0156165	0.0154107	0.0154308	0.0155999	0.0155762	0.0156954	0.0154571	0.0156992	0.0158813
		532.5	0.0142198	0.0149694	0.0148383	0.0151616	0.015341	0.0153784	0.0156179	0.0155274	0.0154467	0.0155845	0.0155548	0.0157249	0.0155859	0.0154658	0.0158479	0.0156791
		532	0.0143134	0.0148051	0.0147135	0.0150772	0.0151667	0.0153918	0.0152569	0.0154074	0.015435	0.0153357	0.0154048	0.0156641	0.0155781	0.0155778	0.0156325	0.0155431
		531.5	0.0140709	0.0147351	0.0146914	0.0152044	0.0152128	0.0152241	0.01524	0.0152416	0.0156008	0.0154018	0.015416	0.0154777	0.0155291	0.0154304	0.0154505	0.0156466
		531	0.0145751	0.0150404	0.0150369	0.0151423	0.0153439	0.0154056	0.0154632	0.0156113	0.0158603	0.0155207	0.0156054	0.0157847	0.0157593	0.015703	0.0158874	0.0157029
		530.5	0.0141861	0.0148804	0.0147014	0.0149654	0.0151842	0.0151612	0.0153937	0.015284	0.0152754	0.015285	0.0153852	0.0154455	0.0153493	0.0154193	0.0155083	0.0156028
		530	0.0143885	0.0148555	0.0145919	0.0150468	0.0152371	0.0153905	0.0152996	0.0152625	0.0151674	0.0153458	0.0152508	0.0154472	0.0154034	0.0154607	0.0154904	0.015439
		529.5	0.0144079	0.0150083	0.014915	0.0151603	0.0152216	0.0153744	0.0154023	0.0155145	0.0154326	0.0154761	0.0154957	0.0155194	0.0156167	0.0155935	0.0154907	0.0158339
		529	0.0142621	0.0149366	0.0146108	0.0152723	0.0151717	0.0150832	0.0153494	0.0152945	0.0153553	0.0152401	0.0154702	0.0155102	0.0154183	0.0153347	0.0153571	0.0154635
		528.5	0.0143223	0.0148375	0.0146712	0.0151132	0.0150966	0.0151931	0.0152857	0.0152225	0.0154415	0.0151538	0.015368	0.0153278	0.0153636	0.0153456	0.0153208	0.0155224
		528	0.0143225	0.0146606	0.0147289	0.0149949	0.0151204	0.0151154	0.0152364	0.0151398	0.0151717	0.0153165	0.0150423	0.0152283	0.0152427	0.0153273	0.0154959	0.0153869
		527.5	0.0143573	0.0148693	0.0147515	0.0150973	0.0150508	0.0151815	0.015167	0.0151796	0.0153703	0.0152787	0.0153942	0.015366	0.0154757	0.0152969	0.0153594	0.0153125
		527	0.0143822	0.0147282	0.0147586	0.015026	0.0150412	0.0151802	0.0153541	0.0152183	0.0154694	0.015046	0.0154206	0.0152269	0.0154361	0.0153213	0.0154959	0.0154215
		526.5	0.0143607	0.014851	0.0146048	0.0149436	0.0149152	0.0150127	0.0149578	0.0152227	0.0151623	0.0151821	0.0150346	0.0152453	0.0153195	0.015164	0.0153164	0.0153253
		526	0.0144674	0.0147274	0.0146808	0.014976	0.0149681	0.0151626	0.0150682	0.0151507	0.0150759	0.0151826	0.0150993	0.015161	0.0152774	0.0152518	0.0152166	0.0153337
		525.5	0.014492	0.0145754	0.0146675	0.0148485	0.0149867	0.0150071	0.0148893	0.0148846	0.0150489	0.014846	0.0150399	0.0151084	0.0150061	0.0150728	0.0150777	0.0150887
		525	0.0143945	0.0145809	0.0145351	0.0148698	0.0147299	0.0149755	0.0150526	0.0151215	0.0151382	0.0150639	0.0149676	0.0150708	0.0151634	0.0150076	0.015044	0.0151724
		524.5	0.014312	0.0148327	0.0145611	0.0148914	0.0148084	0.0150239	0.0150828	0.0150054	0.0148702	0.0148627	0.014971	0.015011	0.0148457	0.0149994	0.0151687	0.0152819
		524	0.0144731	0.0147706	0.0145815	0.0149886	0.014983	0.0150393	0.0150357	0.0149469	0.0149658	0.0150157	0.0149723	0.015193	0.0150002	0.0149798	0.0152467	0.0152501
		523.5	0.0143804	0.0146329	0.0144178	0.0147029	0.0148056	0.0149232	0.0146036	0.0148124	0.0148625	0.014791	0.0149788	0.0148462	0.0150089	0.0149432	0.0149064	0.0150383
		523	0.0145641	0.0147583	0.0146687	0.0149524	0.0147537	0.0148132	0.0150543	0.0149043	0.0147828	0.0148613	0.0149152	0.0148901	0.0149381	0.0149234	0.0148342	0.0149503
		522.5	0.0143049	0.0146245	0.0143049	0.0146917	0.0146916	0.0147347	0.0147511	0.0146777	0.0147482	0.0145976	0.0148087	0.0149041	0.014831	0.0147299	0.0149297	0.0148173
		522	0.0145147	0.0146299	0.0145305	0.0147941	0.0148357	0.0149176	0.0147346	0.0147345	0.0147538	0.0147353	0.0148743	0.0148995	0.0149076	0.0148746	0.0148854	0.0151213
		521.5	0.014355	0.0145844	0.0142773	0.0145633	0.0144943	0.0145584	0.014524	0.014458	0.0145089	0.0147963	0.0146827	0.0145331	0.0146944	0.0145704	0.014748	0.014631
		521	0.0144628	0.0146006	0.0142448	0.0144307	0.014423	0.014565	0.014734	0.0144301	0.0145328	0.0146803	0.0145897	0.0146502	0.0145738	0.0146307	0.0144997	0.0145755
		520.5	0.014461	0.0145174	0.0143085	0.0146099	0.0145415	0.014464	0.0144982	0.0145064	0.0145307	0.0144524	0.014539	0.0145529	0.0145315	0.0145835	0.0146867	0.0146094
		520	0.0145832	0.014425	0.0142805	0.0146211	0.0145173	0.0146443	0.0144648	0.0146662	0.0145305	0.0146125	0.014594	0.0146919	0.0146634	0.0146354	0.0145884	0.0147495
		519.5	0.0145203	0.0146101	0.014406	0.014506	0.0144592	0.0145658	0.0144996	0.0144877	0.0146525	0.0144373	0.0143027	0.0145516	0.0146312	0.014594	0.0146284	0.0144662
		519	0.0144299	0.0144327	0.0143505	0.0144252	0.0141923	0.0141782	0.0144008	0.0142188	0.0143614	0.0142222	0.0144119	0.0142525	0.0141403	0.0144208	0.0142413	0.0143554
		518.5	0.0143013	0.0142424	0.0140658	0.0143672	0.014182	0.0142537	0.0143163	0.0142626	0.0144572	0.014241	0.0142447	0.0144045	0.0144234	0.0141988	0.0142954	0.0142783
		518	0.0144481	0.0143642	0.0140497	0.0142465	0.0141812	0.0143458	0.0141813	0.0142432	0.0142442	0.0142164	0.014174	0.0141109	0.014115	0.0140659	0.0142366	0.014161
		517.5	0.0143277	0.0143584	0.0141891	0.0142194	0.0140347	0.0141455	0.0143299	0.0141804	0.0140268	0.0138982	0.013938	0.0140493	0.0140012	0.0139583	0.0140743	0.0139987
		517	0.0144491	0.0142913	0.013892	0.0142935	0.0142098	0.0140763	0.0141257	0.014291	0.0141698	0.0139918	0.0140689	0.0140537	0.0140797	0.0139963	0.0141029	0.0141261
		516.5	0.0142603	0.0141196	0.0137961	0.0139353	0.0140194	0.0139512	0.0139117	0.0139616	0.0138111	0.0137319	0.0137643	0.0138647	0.013858	0.0139517	0.0137944	0.0138362
		516	0.0144111	0.0140991	0.0138635	0.0139924	0.0140003	0.0140716	0.0140481	0.0141161	0.0137574	0.0137246	0.01385	0.0138821	0.0139069	0.01378	0.0138651	0.0138367
		515.5	0.0146423	0.0141428	0.0139705	0.0140124	0.0141142	0.014001	0.0138471	0.0137956	0.0138602	0.0139057	0.0139366	0.0140394	0.0138871	0.0139439	0.0138199	0.013882
		515	0.0145286	0.0141464	0.0139399	0.0141465	0.0139754	0.0140907	0.0142472	0.0139797	0.0138592	0.0138483	0.0140329	0.0138206	0.0139966	0.0138436	0.0138611	0.0139326
		514.5	0.0143592	0.0140303	0.0135913	0.0139656	0.0137523	0.0139072	0.0136269	0.0137524	0.0137069	0.0136515	0.0136834	0.0137838	0.01374	0.01357	0.0136796	0.013676
		514	0.0145093	0.0140928	0.0135824	0.0139725	0.0139523	0.0136363	0.013786	0.0136739	0.0136078	0.0135948	0.0135721	0.0135687	0.0135035	0.0136566	0.0136659	0.0136177
		513.5	0.014687	0.0142529	0.0139142	0.0140076	0.013888	0.0139682	0.0139847	0.0138394	0.0138124	0.013762	0.0137051	0.0137076	0.0138231	0.0137586	0.0136469	0.0136576
		513	0.0146113	0.0138608	0.0138189	0.0136894	0.0136236	0.0137298	0.0137538	0.0134458	0.0135528	0.0133	0.0136089	0.0133653	0.0135736	0.0134403	0.013443	0.0134489
		512.5	0.014773	0.0142765	0.0139246	0.0139389	0.0137378	0.013864	0.0136992	0.0138257	0.0138541	0.0137158	0.0135037	0.0137171	0.0137266	0.0135238	0.0136061	0.0134093
		512	0.0145187	0.0140124	0.0136051	0.0138977	0.0136464	0.0135292	0.0137038	0.013704	0.0135696	0.0134591	0.0134827	0.0134148	0.0134742	0.0132362	0.0134485	0.0134582
		511.5	0.0145304	0.0140214	0.0136214	0.0136557	0.013567	0.0136479	0.0135674	0.013562	0.0132823	0.0132534	0.0133206	0.0134517	0.0133541	0.0131365	0.013315	0.0133837
		511	0.0143597	0.0139125	0.0136209	0.0136219	0.0136614	0.0133915	0.0135546	0.0133473	0.013362	0.013273	0.0133972	0.0132096	0.0133891	0.0132094	0.0132372	0.0132532
		510.5	0.014516	0.0140318	0.0136534	0.0137361	0.0133742	0.0135179	0.0133289	0.0132876	0.0132812	0.0133708	0.0132716	0.0132581	0.0129494	0.0131948	0.0132574	0.0132838
		510	0.0147899	0.0141156	0.0137368	0.01381	0.0136867	0.0136125	0.0136051	0.0135871	0.0135005	0.0133044	0.0135042	0.0133505	0.0133346	0.0133101	0.0134076	0.0132724
		509.5	0.0145434	0.013903	0.0134362	0.0135231	0.0135118	0.0135448	0.0134259	0.0134175	0.0133021	0.0131597	0.0132118	0.0131716	0.01327	0.0131341	0.0131396	0.0131163
		509	0.0143807	0.0138895	0.0135311	0.013704	0.0134945	0.0133058	0.0133405	0.013302	0.013361	0.0131635	0.0132909	0.0131048	0.0131409	0.0130059	0.0130599	0.0131136
		508.5	0.014436	0.0140175	0.0135221	0.0138565	0.0134228	0.013323	0.0132909	0.0134464	0.0132706	0.0131273	0.0132451	0.0132477	0.0131615	0.0131663	0.0130746	0.0131433
		508	0.014545	0.0138652	0.0133335	0.0135116	0.0132937	0.0132747	0.0131692	0.0132202	0.0131866	0.0130696	0.0127851	0.0130556	0.0129012	0.0129324	0.012884	0.0128701
		507.5	0.0147639	0.0140868	0.0136667	0.0137527	0.0136442	0.0135566	0.0134508	0.0133994	0.0131194	0.0131752	0.0132835	0.0130366	0.0131664	0.0131384	0.0131734	0.012911
		507	0.0146259	0.0137696	0.0134574	0.0136203	0.0133666	0.0133511	0.0133832	0.0131429	0.0133381	0.0130577	0.0130854	0.0130582	0.0130171	0.0128749	0.0130097	0.0130402
		506.5	0.0146388	0.0138249	0.013407	0.0133521	0.0134345	0.0134365	0.013157	0.0131431	0.013237	0.0130559	0.0129731	0.0129735	0.0130128	0.0129076	0.0130446	0.0130381
		506	0.0148924	0.0142673	0.0134129	0.0138699	0.0134985	0.0136272	0.0134969	0.0133551	0.0133763	0.0132094	0.0132038	0.0131685	0.0132368	0.0131126	0.0131152	0.012993
		505.5	0.0146382	0.0141073	0.0136518	0.0136623	0.0133258	0.0134452	0.0131198	0.0132897	0.0130495	0.0131881	0.0132829	0.0130096	0.0129527	0.0128524	0.0128526	0.0129695
		505	0.0147513	0.0138482	0.0135194	0.0136344	0.0134191	0.0135084	0.0132383	0.013318	0.0132854	0.0129654	0.0129293	0.0129624	0.0130845	0.0129338	0.0130666	0.0128706
		504.5	0.0149919	0.0139525	0.0134738	0.0135682	0.013494	0.0133455	0.0134304	0.013234	0.0133549	0.0130881	0.0129391	0.0129889	0.0130852	0.0131004	0.0130395	0.0130198
		504	0.0147311	0.0139974	0.0133382	0.0133912	0.0133132	0.0133673	0.0132102	0.012894	0.0128334	0.0127856	0.0129548	0.0129306	0.0129072	0.0127149	0.0127903	0.0128439
		503.5	0.0147326	0.0139578	0.0135847	0.0136275	0.0133552	0.0133844	0.0133344	0.0132347	0.0130778	0.0129325	0.0130908	0.0130565	0.0128963	0.0131246	0.0128497	0.0131792
		503	0.0146697	0.0138849	0.0135453	0.013429	0.0134719	0.0131744	0.0131843	0.0131336	0.0131099	0.013047	0.0130423	0.0129878	0.0128571	0.0129091	0.0129664	0.0127948
		502.5	0.0147897	0.0142232	0.0134372	0.0136003	0.0132171	0.0132211	0.013264	0.0132809	0.0130877	0.0130907	0.0130458	0.0129991	0.0130299	0.0128456	0.0129735	0.0129006
		502	0.0149072	0.0141048	0.0135174	0.0135518	0.0135514	0.0133807	0.0134886	0.0132065	0.0131248	0.0132122	0.0130508	0.0130118	0.0129108	0.0130819	0.0130225	0.0128932
		501.5	0.0147033	0.0139193	0.0134702	0.0133776	0.013175	0.0132767	0.0133901	0.0129843	0.0131099	0.0129394	0.0128375	0.0128646	0.012698	0.0127885	0.0127214	0.0129476
		501	0.0147359	0.013966	0.0136095	0.013576	0.0135137	0.0134733	0.0133522	0.0131681	0.0131949	0.0130714	0.0130775	0.0129563	0.0129464	0.0128977	0.0130475	0.0128405
		500.5	0.0148262	0.0137245	0.0134297	0.0133661	0.0132323	0.0132438	0.0131019	0.0131774	0.0130328	0.0128938	0.0128234	0.0128674	0.0127579	0.0127658	0.0127987	0.0128022
		500	0.0150248	0.0141578	0.0139865	0.0139041	0.0134693	0.0135755	0.0134985	0.0134588	0.0131744	0.0132634	0.0132201	0.0130896	0.0130567	0.0129632	0.0130463	0.0128644
		499.5	0.0148881	0.0139188	0.0134053	0.0134608	0.0133728	0.0131232	0.0134164	0.0130942	0.0132459	0.0130166	0.0129146	0.0129637	0.0128758	0.0128582	0.0128857	0.0128141
		499	0.0149873	0.0142169	0.0135974	0.0137199	0.0132232	0.0132166	0.0132307	0.0132219	0.0130471	0.0130964	0.0130683	0.013031	0.0128159	0.0129311	0.012924	0.0128393
		498.5	0.0148028	0.01402	0.0134868	0.0135035	0.0132824	0.0133488	0.0132384	0.0130957	0.0129202	0.0129284	0.0129643	0.0127581	0.0128849	0.0128568	0.0129808	0.0130467
		498	0.0150816	0.0141714	0.0135407	0.0138086	0.0134641	0.0134067	0.0132762	0.0132002	0.0132128	0.0130596	0.0131614	0.0131876	0.0129279	0.0129394	0.0130188	0.0129219
		497.5	0.0149639	0.01404	0.0135379	0.0136592	0.0133648	0.0132069	0.0133719	0.0132133	0.0132777	0.0129753	0.0130038	0.0129558	0.0129591	0.0129004	0.0129298	0.0126956
		497	0.0148044	0.0140892	0.0135172	0.0135983	0.0133705	0.0135325	0.013278	0.0132373	0.0130372	0.0130408	0.012951	0.0130027	0.0129591	0.0129715	0.012959	0.0128946
		496.5	0.0151487	0.0142203	0.013637	0.0138052	0.0136324	0.0135808	0.0134355	0.0136264	0.0134967	0.0132853	0.0133912	0.0132431	0.013243	0.0132038	0.0130924	0.0130138
		496	0.0147407	0.0140192	0.0136933	0.0135951	0.0133949	0.0134347	0.0133006	0.0132319	0.0132226	0.0131415	0.0132027	0.0129752	0.0129929	0.0130176	0.0129794	0.0128472
		495.5	0.0147093	0.013833	0.0134125	0.0135188	0.0134458	0.013171	0.0130334	0.0131781	0.0129166	0.0129552	0.0128845	0.0128285	0.0129128	0.0127379	0.0127458	0.0128417
		495	0.0149558	0.0141886	0.0136139	0.0135407	0.013424	0.013493	0.0134826	0.0131904	0.0132113	0.0132006	0.0130186	0.0131683	0.0130624	0.0130419	0.0129588	0.0130138
		494.5	0.0151944	0.0142481	0.0135921	0.0138318	0.0135105	0.0133464	0.0134696	0.0134735	0.0133046	0.0131637	0.0131495	0.0132267	0.0131417	0.0132141	0.0130968	0.0132798
		494	0.0149858	0.0143559	0.0135767	0.0138226	0.0135788	0.0133952	0.0133803	0.0134626	0.0131224	0.0132087	0.0130452	0.0130515	0.0130955	0.0130956	0.013044	0.012939
		493.5	0.0148459	0.0140608	0.0136943	0.0137135	0.0135854	0.0134762	0.0133602	0.0133729	0.0133858	0.0132188	0.0131578	0.0132228	0.0130791	0.0130353	0.0129818	0.0131372
		493	0.0149035	0.0142973	0.0136036	0.0137909	0.0136681	0.0135894	0.0134583	0.0133787	0.0132671	0.0133443	0.013247	0.0131334	0.0132673	0.0130931	0.0128903	0.0130412
		492.5	0.0150211	0.0143957	0.0137735	0.013677	0.0137766	0.0135556	0.0136355	0.0135553	0.0134597	0.0134135	0.0133534	0.0132656	0.0132581	0.0132293	0.0129983	0.0132421
		492	0.0151153	0.0140431	0.013767	0.0138863	0.0136936	0.0135399	0.0135954	0.0135181	0.013469	0.0132292	0.0133945	0.0132481	0.0131939	0.0132493	0.0133463	0.0130337
		491.5	0.0147262	0.0139759	0.0136316	0.0139593	0.0136108	0.0135827	0.013581	0.0133442	0.0134277	0.0134	0.0132762	0.0132676	0.0133512	0.0132083	0.0132845	0.0131007
		491	0.0151196	0.0142118	0.0137994	0.0137386	0.0135432	0.0136439	0.0136039	0.0135292	0.013147	0.0131625	0.0130575	0.0133825	0.0131265	0.0132076	0.0131295	0.0131973
		490.5	0.0148564	0.0143224	0.0136976	0.0138611	0.0137965	0.0135721	0.0136747	0.0134885	0.013426	0.0133711	0.0133421	0.0133488	0.0133379	0.013228	0.0132349	0.0131252
		490	0.015032	0.014167	0.013887	0.013796	0.0135201	0.0136943	0.0135491	0.0136652	0.0135456	0.0134085	0.0134153	0.0132839	0.0134408	0.0132709	0.013167	0.0132787
		489.5	0.0149685	0.0143898	0.0138041	0.0139002	0.0139118	0.013745	0.0137972	0.0137526	0.0137197	0.0135193	0.0134979	0.0133684	0.0134669	0.0134281	0.0134345	0.0134905
		489	0.0149569	0.0142786	0.0138238	0.0140051	0.0136267	0.0136785	0.0136364	0.0135518	0.0137673	0.0137037	0.013501	0.0135592	0.0133287	0.0135203	0.013425	0.0133261
		488.5	0.0149695	0.0144602	0.0140264	0.0140783	0.0139615	0.0139041	0.0138969	0.0137556	0.0135692	0.0136027	0.0137046	0.0134354	0.013566	0.0137384	0.0135667	0.0135125
		488	0.0148727	0.0143959	0.0137214	0.0138875	0.0137646	0.0137499	0.013627	0.0136399	0.013574	0.0134285	0.0136813	0.0134745	0.0134955	0.0133763	0.0135074	0.0135075
		487.5	0.015015	0.0144941	0.0140246	0.0142239	0.0141161	0.014072	0.013991	0.0138744	0.0137744	0.0137801	0.013638	0.013648	0.0135705	0.0135979	0.0136136	0.0136348
		487	0.0150928	0.0143715	0.0140791	0.0141628	0.0140043	0.0139143	0.0138161	0.0139178	0.0137979	0.0136578	0.0135838	0.0136322	0.0137188	0.0137994	0.0135719	0.0137126
		486.5	0.0150178	0.014336	0.0140223	0.0140428	0.0138456	0.0139599	0.0138229	0.0138332	0.013819	0.0138271	0.0136893	0.0135854	0.0136416	0.013699	0.0134561	0.0135553
		486	0.0150831	0.0147014	0.013987	0.0141399	0.0143056	0.0138452	0.0140615	0.0139569	0.0138646	0.0138067	0.0138812	0.0136647	0.0138671	0.013854	0.0138174	0.0137474
		485.5	0.0151699	0.014515	0.0139955	0.0143027	0.0139747	0.0140712	0.013957	0.0138268	0.0136956	0.0137776	0.0139152	0.0137146	0.013699	0.0136633	0.0137495	0.0137443
		485	0.0149572	0.0144194	0.0139614	0.0142156	0.0142334	0.0140215	0.0139567	0.0140825	0.0140421	0.0138477	0.0136729	0.0140082	0.0137295	0.0136724	0.0137911	0.0139786
		484.5	0.0151107	0.0146158	0.014127	0.0141669	0.0140307	0.0139918	0.0139814	0.0137886	0.0138755	0.013854	0.0137389	0.0139323	0.0138526	0.0139145	0.013979	0.0138306
		484	0.0150328	0.0145381	0.0141992	0.0144557	0.0140298	0.0141891	0.0141097	0.0140004	0.0138733	0.0139929	0.0140428	0.0139739	0.013765	0.0138772	0.0137875	0.0138794
		483.5	0.0150831	0.0147264	0.0143663	0.0145493	0.0142361	0.0143596	0.0142799	0.0142445	0.0142612	0.0141406	0.0140909	0.0140023	0.0141247	0.0141895	0.0142579	0.0139391
		483	0.0150759	0.0147445	0.0142939	0.0143903	0.0143651	0.0141915	0.014207	0.0141399	0.0141391	0.0139765	0.0139468	0.0140175	0.0139547	0.0140177	0.0141487	0.0140451
		482.5	0.0150025	0.0145508	0.01401	0.0144073	0.013979	0.014176	0.0141604	0.0140256	0.0140755	0.0139722	0.0138447	0.0140202	0.0139082	0.0136484	0.0136831	0.0139746
		482	0.0149914	0.0145592	0.0143528	0.0144187	0.0141362	0.0141904	0.0141224	0.0140844	0.0140563	0.0141807	0.0138157	0.0139857	0.0141495	0.014085	0.0139537	0.0141294
		481.5	0.0149397	0.0145921	0.0142352	0.014406	0.0142921	0.0143193	0.0141959	0.0140102	0.0141496	0.0139865	0.0141907	0.0139324	0.0139709	0.0139349	0.0138405	0.0138867
		481	0.0151633	0.0146938	0.0144795	0.0147324	0.0144006	0.0143211	0.0144675	0.0143233	0.0144088	0.0141705	0.0141193	0.0140635	0.0141736	0.0140275	0.0141027	0.0142891
		480.5	0.0151372	0.0146403	0.0143301	0.0145983	0.0143042	0.0141566	0.0142757	0.0143131	0.0143112	0.0143359	0.0143128	0.0142444	0.0141795	0.0141745	0.0141819	0.0143068
		480	0.0150368	0.0148521	0.0142805	0.0143346	0.0141994	0.0143001	0.014302	0.014406	0.0141843	0.0141772	0.0140744	0.0140148	0.0142135	0.0141438	0.0139654	0.0139968
		479.5	0.0151458	0.0148099	0.0145465	0.0146876	0.0145583	0.0145992	0.0145305	0.0143164	0.0145086	0.0143917	0.0142621	0.0143701	0.0142447	0.0145142	0.0144745	0.0142494
		479	0.015099	0.0147249	0.0142696	0.0146553	0.0145799	0.0142865	0.0142212	0.0142238	0.0143953	0.0142529	0.0142278	0.0142071	0.0142686	0.0142486	0.0142553	0.0141671
		478.5	0.0150879	0.0148353	0.0143911	0.01435	0.0143829	0.014536	0.0141978	0.014383	0.0142147	0.0142064	0.0143442	0.0143753	0.0141638	0.0139788	0.0140956	0.0142063
		478	0.0151997	0.0149411	0.0145612	0.0149097	0.014604	0.014646	0.0146434	0.0145514	0.0143617	0.0145547	0.0143561	0.0144244	0.0143504	0.0144175	0.0144347	0.014241
		477.5	0.0153425	0.0148862	0.0145036	0.0147559	0.014744	0.0144838	0.0146476	0.0145081	0.0143515	0.0143938	0.0142731	0.0144271	0.0142733	0.0142976	0.0142706	0.0144347
		477	0.0151941	0.0150547	0.0145912	0.0146738	0.0147169	0.0146422	0.0145857	0.0145406	0.0144593	0.0144346	0.0145002	0.0146082	0.0144413	0.0145147	0.0143297	0.0144519
		476.5	0.0153673	0.0149385	0.014707	0.0151019	0.0147935	0.014711	0.0145219	0.0148526	0.0147154	0.0147454	0.0146147	0.0144433	0.0144418	0.0145466	0.0146234	0.0146583
		476	0.0152083	0.0149573	0.0146022	0.0147053	0.0145684	0.0148645	0.0145173	0.0146936	0.0144989	0.0144822	0.0144446	0.0144557	0.0142956	0.0142017	0.0144851	0.0144538
		475.5	0.0153109	0.0152009	0.0147856	0.0149363	0.014717	0.0149884	0.0146117	0.0146827	0.0145717	0.0147951	0.0146179	0.0146211	0.0147375	0.0145856	0.0147453	0.014701
		475	0.0149086	0.0149181	0.0144528	0.0144281	0.014417	0.0144238	0.0144941	0.0143206	0.0143053	0.0143467	0.014308	0.0142243	0.0143904	0.0145192	0.0145149	0.0146367
		474.5	0.0148734	0.014739	0.0143401	0.0145636	0.0143219	0.0144285	0.0144235	0.0145263	0.0142769	0.0142358	0.0142381	0.0144092	0.0141328	0.0146301	0.0143316	0.0146109
		474	0.0151167	0.0150038	0.0146088	0.0148056	0.0145794	0.0144824	0.0145426	0.0143485	0.0144681	0.0143939	0.0143246	0.0143955	0.0143676	0.0147104	0.0143023	0.014862
		473.5	0.0151565	0.0148359	0.0145369	0.0146446	0.0143923	0.0145768	0.014738	0.0145954	0.0146061	0.0142648	0.0144298	0.0143325	0.0144525	0.0146432	0.0143124	0.0146106
		473	0.0152723	0.0151711	0.0147963	0.0148647	0.0146849	0.014831	0.014846	0.0147155	0.0147066	0.0146467	0.0148315	0.0143739	0.01441	0.0146702	0.0142828	0.0146205
		472.5	0.0154957	0.0151746	0.0147416	0.0152098	0.0148774	0.0149805	0.0149153	0.0147645	0.0147887	0.014642	0.0146878	0.014815	0.0147231	0.0145436	0.0146944	0.0147512
		472	0.0157591	0.0153366	0.0151087	0.0155216	0.015101	0.015183	0.0151343	0.0150849	0.0150766	0.0152416	0.0148679	0.0150989	0.0150461	0.014855	0.0147931	0.0151518
		471.5	0.0156406	0.0156057	0.0150477	0.0154274	0.0151697	0.0150938	0.0152221	0.0150832	0.0151358	0.0147992	0.0149621	0.0151996	0.0151156	0.0149292	0.0150848	0.0152162
		471	0.0156598	0.0155282	0.015308	0.0152779	0.0151259	0.0152549	0.0152924	0.0149998	0.0150168	0.0152765	0.0151731	0.0151694	0.0150289	0.0150487	0.0150729	0.0149472
		470.5	0.0159386	0.0155913	0.0154513	0.0152523	0.0151522	0.0151737	0.0153556	0.015225	0.0151903	0.0150858	0.0151337	0.0151854	0.015231	0.015064	0.0151811	0.0149631
		470	0.0158771	0.0156531	0.0152871	0.0156131	0.0154895	0.0154219	0.015139	0.0152444	0.0152253	0.0150427	0.0151952	0.015096	0.0149884	0.0151977	0.0150532	0.0151313
		469.5	0.0159515	0.015744	0.0154721	0.0155278	0.0155176	0.0154676	0.0156269	0.0154779	0.0156556	0.0154856	0.0153864	0.0155508	0.0153961	0.0154645	0.0154501	0.0153312
		469	0.0160592	0.0159429	0.0154647	0.0158421	0.0157001	0.0156068	0.0157192	0.0156009	0.0156295	0.0154875	0.0155525	0.0153881	0.0154595	0.0155441	0.01545	0.0155529
		468.5	0.0161333	0.016266	0.0156275	0.0158634	0.015811	0.0157384	0.015944	0.015734	0.0157445	0.0157241	0.015437	0.015658	0.0155459	0.0157452	0.0157398	0.0156855
		468	0.0161085	0.0160659	0.0157291	0.0160634	0.0156946	0.0157353	0.0157785	0.0158214	0.015806	0.0156392	0.0157049	0.0156489	0.0155209	0.0154534	0.015703	0.0155455
		467.5	0.0163376	0.0160948	0.0156661	0.0158141	0.015812	0.0157829	0.0156897	0.0156874	0.0157515	0.0157812	0.0154214	0.0156959	0.0156365	0.0156439	0.0155607	0.0155657
		467	0.0166467	0.0162221	0.0158575	0.0161451	0.0160683	0.0160225	0.0160495	0.0159347	0.0158517	0.0159721	0.0158758	0.015847	0.0158274	0.015874	0.015864	0.0156961
		466.5	0.0164096	0.0161138	0.0158051	0.0161022	0.0157719	0.0159563	0.0161009	0.0159529	0.015811	0.0157894	0.01587	0.0159574	0.0158869	0.0156426	0.0159067	0.0158669
		466	0.0164602	0.0163998	0.0159841	0.0161717	0.0159624	0.0163231	0.0160674	0.0161353	0.0160745	0.0160089	0.0159168	0.0157616	0.0160151	0.0161287	0.0159904	0.0160032
		465.5	0.0164534	0.0163912	0.0162453	0.0163197	0.0161566	0.016323	0.016173	0.0161296	0.0161119	0.0159741	0.0162924	0.0158452	0.0159193	0.0160832	0.0162139	0.0160276
		465	0.0168544	0.0166107	0.016358	0.0165628	0.016503	0.0166547	0.0166418	0.0165064	0.0163927	0.0165117	0.016222	0.0164463	0.0165856	0.0163738	0.0165295	0.0164675
		464.5	0.0169589	0.0168141	0.016777	0.016825	0.0167024	0.0166232	0.0166355	0.0166138	0.016668	0.016577	0.0165551	0.0167458	0.0165496	0.016381	0.0166277	0.0166509
		464	0.0172766	0.0171627	0.0168325	0.0169668	0.0169838	0.016691	0.0168611	0.0169678	0.0167618	0.0166587	0.0167281	0.016749	0.0167898	0.0166174	0.0166585	0.0168024
		463.5	0.0172748	0.0173004	0.0168035	0.0171755	0.0167818	0.0169475	0.0169129	0.0170511	0.0169939	0.0169671	0.0169038	0.0170036	0.0168395	0.0167983	0.016902	0.0169514
		463	0.0173414	0.0172013	0.0169092	0.017016	0.0168505	0.0168818	0.0169904	0.0168984	0.0169174	0.0168776	0.0167463	0.0167428	0.0167809	0.0168814	0.0167612	0.0168928
		462.5	0.01751	0.0173541	0.0171271	0.0172095	0.017157	0.0172642	0.0172394	0.0172995	0.0172535	0.0172577	0.0170696	0.0172132	0.0171726	0.0171538	0.0171491	0.0171284
		462	0.0174092	0.0175468	0.0172826	0.0174163	0.0173944	0.0173585	0.0174161	0.0173599	0.0175336	0.0172213	0.017304	0.0174189	0.0172681	0.0173625	0.0172537	0.0173453
		461.5	0.0175224	0.0176029	0.0174096	0.0173769	0.0173466	0.0172778	0.0174254	0.0174052	0.0175788	0.0174817	0.0175648	0.017357	0.0174451	0.0173386	0.0174003	0.0174327
		461	0.0177644	0.0178912	0.0176318	0.0179081	0.0179418	0.017769	0.0176833	0.0178145	0.0177958	0.0177517	0.0177582	0.0179236	0.0178359	0.0177748	0.0178498	0.0179168
		460.5	0.0176874	0.017845	0.0176396	0.0178065	0.0175787	0.017872	0.0177289	0.0177461	0.0177903	0.0178801	0.0179189	0.0178321	0.0178107	0.0177019	0.0176938	0.0177457
		460	0.0179011	0.0179364	0.0177706	0.0180591	0.0179338	0.0180526	0.017923	0.0180455	0.0180201	0.0178129	0.0180275	0.0178345	0.0180041	0.0178269	0.0180197	0.017743
		459.5	0.0182714	0.0185435	0.0179728	0.0182746	0.0183837	0.0183688	0.0182142	0.0183791	0.0182525	0.0182849	0.0182692	0.0182599	0.0181708	0.0178548	0.0183574	0.0180084
		459	0.0185492	0.0185235	0.0184627	0.0185538	0.0183781	0.0186437	0.0185853	0.0186144	0.018665	0.0185661	0.0184631	0.0184549	0.0184202	0.0182381	0.0183811	0.0183145
		458.5	0.0184719	0.0186834	0.0184822	0.01888	0.0188502	0.0186378	0.0186818	0.0187697	0.0190337	0.0188633	0.0187909	0.0186853	0.0187489	0.0184749	0.0187467	0.0185388
		458	0.018854	0.0189397	0.0187839	0.0191025	0.0190588	0.0191221	0.0191176	0.0191708	0.0189765	0.0190444	0.0190265	0.0190215	0.0192009	0.018839	0.0190748	0.0187676
		457.5	0.018681	0.0190523	0.0189617	0.0191634	0.019049	0.0191459	0.0191437	0.0190387	0.0191026	0.0191228	0.0189676	0.0191965	0.019028	0.0187638	0.019134	0.0186617
		457	0.0189022	0.0192292	0.0190187	0.0191103	0.0192613	0.0193244	0.019471	0.0194795	0.0194449	0.0192568	0.0195389	0.0192046	0.0194002	0.0191501	0.0197196	0.019268
		456.5	0.0190842	0.0194964	0.0191697	0.0198255	0.0194465	0.0192925	0.0194855	0.019669	0.0195655	0.0195544	0.0196108	0.0197041	0.0197437	0.0192582	0.0196035	0.0193842
		456	0.0193395	0.0196577	0.0194845	0.0197929	0.0198265	0.0200688	0.020029	0.0199958	0.0200009	0.0199862	0.020043	0.0199178	0.0198209	0.0196424	0.0199246	0.0196654
		455.5	0.0193878	0.0197518	0.0197875	0.020111	0.0199627	0.0202508	0.020116	0.0201413	0.0200558	0.0200708	0.0200444	0.0204362	0.0202824	0.0199074	0.0202895	0.0201408
		455	0.0197076	0.0201924	0.0199632	0.0203439	0.0202758	0.0205146	0.0204405	0.020606	0.020644	0.0206217	0.0205856	0.0206299	0.0205283	0.0204255	0.0207158	0.0203541
		454.5	0.019907	0.0204219	0.0203628	0.0206913	0.0207399	0.0208073	0.0208171	0.0207996	0.0208055	0.0208576	0.0208006	0.0209848	0.020877	0.0206472	0.0210079	0.0205659
		454	0.0201576	0.0206085	0.0204768	0.021032	0.0210711	0.0207929	0.0211486	0.0210812	0.0212038	0.0212875	0.0212111	0.0210724	0.0211073	0.0209259	0.0212337	0.0208631
		453.5	0.0203117	0.0209392	0.0208623	0.0213249	0.0211564	0.0215623	0.0214091	0.0214824	0.021479	0.0213814	0.0214808	0.0214217	0.021603	0.0211363	0.0215908	0.021173
		453	0.0202228	0.0210342	0.020924	0.0214834	0.0211963	0.0214121	0.0214905	0.0215185	0.0215974	0.0217012	0.0217498	0.0216444	0.0218457	0.0212125	0.0218497	0.0215412
		452.5	0.0207755	0.0216121	0.0215333	0.0216725	0.0219637	0.0217683	0.0219243	0.0220119	0.0218985	0.0219974	0.0220634	0.0221924	0.0221758	0.021722	0.0222051	0.0219864
		452	0.0208234	0.0216368	0.0216688	0.0219947	0.0219702	0.0221526	0.0222467	0.0222565	0.0224739	0.022366	0.0224111	0.0223703	0.0226419	0.0222414	0.0224756	0.0223819
		451.5	0.0213158	0.022031	0.021897	0.0224936	0.0225416	0.0226381	0.0224614	0.0227811	0.0228221	0.022614	0.0227448	0.0228283	0.0228316	0.0227605	0.0230075	0.022848
		451	0.0215456	0.0222413	0.0220436	0.0227102	0.0225868	0.0230223	0.022959	0.0230041	0.0230489	0.0231892	0.0231726	0.0232619	0.0233287	0.0233402	0.0235295	0.0234736
		450.5	0.0217297	0.0225241	0.0223606	0.0231195	0.0228103	0.0230325	0.0231809	0.0231884	0.0233036	0.0234169	0.0232977	0.0233465	0.0233806	0.0235768	0.023487	0.0236508
		450	0.0217246	0.0224453	0.0226981	0.0231638	0.0233738	0.0234489	0.0234568	0.0236313	0.0236862	0.0235698	0.0236663	0.0237141	0.0238547	0.0236902	0.0238645	0.0238342
		449.5	0.022009	0.022931	0.0229604	0.0235161	0.0235209	0.023597	0.023688	0.0237695	0.0239303	0.023885	0.0239128	0.0240833	0.0241984	0.0240661	0.0243729	0.0240092
		449	0.0223994	0.0234838	0.0236267	0.0239983	0.0242775	0.0243134	0.0242445	0.0245378	0.024428	0.0244518	0.0246196	0.0244948	0.0246588	0.024612	0.0246766	0.0248616
		448.5	0.0224133	0.0235245	0.023677	0.0243489	0.0242238	0.0244	0.0245238	0.0244354	0.0244882	0.0246604	0.0247506	0.0247098	0.0246682	0.024893	0.024713	0.024991
		448	0.0229273	0.0240344	0.0242027	0.0246258	0.0247416	0.024941	0.0250677	0.0250775	0.025023	0.0250897	0.0252015	0.0254451	0.0254801	0.0254352	0.0256726	0.025471
		447.5	0.0231053	0.0241756	0.0242527	0.0248728	0.0251847	0.0252475	0.0252687	0.025263	0.0253459	0.0254082	0.0254663	0.0254937	0.0255644	0.0255685	0.0256271	0.0258729
		447	0.0233656	0.0245011	0.0244761	0.0253423	0.0251938	0.0252623	0.0254784	0.0255406	0.0257669	0.0257485	0.0257392	0.025855	0.0259023	0.0260399	0.02599	0.0261145
		446.5	0.0235244	0.0249164	0.0248299	0.0252819	0.025359	0.0256341	0.0257212	0.0258333	0.0258133	0.0259516	0.0261628	0.0260069	0.0261741	0.0262627	0.0263767	0.0264554
		446	0.0243252	0.0253235	0.0255009	0.026073	0.0261109	0.0263788	0.0265372	0.0265415	0.0266906	0.0267259	0.0266535	0.0268144	0.0269961	0.0269693	0.0271776	0.0272522
		445.5	0.0241284	0.0257214	0.0257382	0.0263798	0.0263188	0.0265647	0.0267736	0.0267967	0.0268958	0.0270055	0.0272024	0.0271915	0.0271567	0.0270614	0.0273385	0.0272769
		445	0.0245014	0.0260287	0.0260286	0.0267244	0.0266869	0.0269093	0.02706	0.0272191	0.0272414	0.0272487	0.0273807	0.0275112	0.0277041	0.027672	0.0277246	0.0279577
		444.5	0.0247517	0.0264682	0.0264787	0.0269878	0.0270532	0.0276018	0.027413	0.0277424	0.0276112	0.0277203	0.0279863	0.0276756	0.0278507	0.0280299	0.0281247	0.0282587
		444	0.0250426	0.0264205	0.0265441	0.0272373	0.0272096	0.027524	0.0277598	0.0277808	0.0277089	0.0278369	0.0278948	0.0280321	0.0282501	0.0282114	0.0282982	0.0282296
		443.5	0.0257827	0.0273167	0.0274068	0.027954	0.0280131	0.0283014	0.0282749	0.0285708	0.0286629	0.0286549	0.0289747	0.0288594	0.0289232	0.0290457	0.0290987	0.0291565
		443	0.026009	0.0274007	0.0274678	0.0282594	0.0282458	0.0284472	0.0286613	0.028827	0.0288777	0.0290141	0.0289695	0.0290167	0.0292657	0.0293366	0.0294477	0.0294157
		442.5	0.0263339	0.027748	0.0279822	0.0287099	0.0285747	0.0290479	0.029128	0.0293176	0.029142	0.0294174	0.0295244	0.0295984	0.0296792	0.0297579	0.0296975	0.0300372
		442	0.0265833	0.0284186	0.0283824	0.0290995	0.0291246	0.0294973	0.0293842	0.0297434	0.029856	0.0298651	0.0299353	0.0299884	0.030221	0.030188	0.0301305	0.0303793
		441.5	0.0269047	0.028459	0.028724	0.0293065	0.0294963	0.0295201	0.0297281	0.0299949	0.0299286	0.0299988	0.0301261	0.0302597	0.030303	0.03059	0.0303556	0.0304793
		441	0.0276571	0.0292913	0.0294695	0.0301986	0.0302695	0.0305833	0.0305749	0.0308784	0.0308943	0.0309994	0.0311167	0.031153	0.0312962	0.0314632	0.031493	0.0317211
		440.5	0.0278672	0.029605	0.0298982	0.0304121	0.0305945	0.0308326	0.0308379	0.0309936	0.0311621	0.0312157	0.0314559	0.031532	0.0317364	0.0317436	0.0318046	0.0318697
		440	0.0284236	0.030186	0.030411	0.0311962	0.0311502	0.0313889	0.0315514	0.0317315	0.0317374	0.0317245	0.0319246	0.0323199	0.0320835	0.0323326	0.0325408	0.0325429
		439.5	0.0290768	0.0308196	0.0309738	0.0315398	0.0316081	0.0319646	0.0319207	0.0323343	0.0323659	0.0324464	0.032662	0.0325619	0.0328027	0.0327218	0.0328666	0.0330742
		439	0.0295039	0.0315037	0.0315149	0.0321837	0.0322494	0.0324551	0.0325675	0.0328999	0.0329668	0.03288	0.0329697	0.0331506	0.0333075	0.0332663	0.0333273	0.0335063
		438.5	0.0300329	0.0317916	0.0321508	0.0329764	0.033098	0.0331451	0.0332677	0.0335112	0.0335034	0.033746	0.03375	0.0337563	0.0339779	0.0341869	0.0341922	0.034049
		438	0.0305756	0.0324179	0.0324728	0.0335347	0.0334653	0.0338702	0.0338375	0.0340172	0.0344144	0.0342008	0.0344247	0.0344957	0.0346877	0.0347571	0.0348169	0.0349855
		437.5	0.0313506	0.0330712	0.0332827	0.0340689	0.0341718	0.0345119	0.0345768	0.0351358	0.0349033	0.035012	0.0354402	0.0352884	0.0352506	0.0354512	0.0357445	0.0355627
		437	0.0317313	0.0340833	0.0341374	0.0349314	0.0349909	0.0353443	0.0355542	0.035587	0.0357596	0.0357521	0.0360038	0.0361015	0.0363901	0.0363632	0.0363438	0.0366941
		436.5	0.0327228	0.0345113	0.0347407	0.0357697	0.0358079	0.0359194	0.0361068	0.0362286	0.036345	0.0367595	0.036936	0.0367196	0.036822	0.0368582	0.037306	0.0372225
		436	0.0332909	0.0351158	0.0355656	0.0364478	0.0364632	0.0369353	0.0369113	0.0371825	0.0371358	0.0374281	0.0372694	0.0375401	0.0375598	0.0376776	0.0379191	0.037991
		435.5	0.0339128	0.0361296	0.0362849	0.0372764	0.0372031	0.0374735	0.0376763	0.0377767	0.0380802	0.0379303	0.0384395	0.0384473	0.0385916	0.0388327	0.0388021	0.0390013
		435	0.0345827	0.0369983	0.0373631	0.0381342	0.0381772	0.0386042	0.0388899	0.0391171	0.0389169	0.0393182	0.039393	0.039425	0.0396718	0.0399368	0.0397573	0.0397975
		434.5	0.0355944	0.0378437	0.0380706	0.0391135	0.039381	0.0398338	0.0397413	0.0397581	0.0402525	0.04057	0.0405826	0.0405665	0.0405276	0.0406791	0.0408859	0.0408405
		434	0.0367209	0.0391123	0.0393632	0.0403434	0.0404039	0.0407442	0.0410082	0.041119	0.0414342	0.0415358	0.0414758	0.0417148	0.0418157	0.0419421	0.0420401	0.0422478
		433.5	0.0374866	0.0398915	0.0404157	0.041189	0.0414348	0.0416759	0.0421707	0.0422471	0.0422827	0.0425512	0.0428345	0.0429629	0.0429176	0.0431974	0.0434159	0.0432517
		433	0.0385708	0.040906	0.0413626	0.0425611	0.042466	0.0428329	0.0430167	0.0434962	0.0435092	0.0435702	0.0438793	0.0439124	0.0440529	0.0441129	0.044374	0.0446797
		432.5	0.0397389	0.04223	0.0426962	0.043706	0.0438615	0.0441677	0.0443066	0.0446268	0.0449111	0.045036	0.0452235	0.0451598	0.0453932	0.0456378	0.045722	0.0458665
		432	0.0407256	0.043364	0.0438172	0.0451103	0.0454566	0.0454459	0.0455391	0.0459687	0.0461403	0.0462337	0.0464272	0.0466459	0.046814	0.0470878	0.0470171	0.0472914
		431.5	0.0420641	0.0447069	0.0453541	0.0464587	0.0463997	0.0470015	0.0473329	0.0475767	0.0475838	0.0479374	0.0481202	0.0481426	0.0484618	0.0485653	0.048496	0.0489779
		431	0.0433066	0.0463319	0.0468985	0.0481367	0.0480267	0.0487728	0.0489176	0.0493231	0.0493176	0.0493911	0.049912	0.0497949	0.0503243	0.050409	0.0504606	0.0507577
		430.5	0.0445348	0.0478094	0.0482721	0.0495927	0.0495929	0.0501202	0.0502976	0.0507537	0.0510005	0.0512693	0.0513961	0.0516676	0.0517844	0.051959	0.0520047	0.0519948
		430	0.0460491	0.049064	0.0498917	0.0511351	0.0514692	0.0519211	0.0521929	0.0525898	0.0528086	0.0530233	0.0533696	0.0532596	0.0533633	0.0537723	0.0538633	0.053937
		429.5	0.0476294	0.0509643	0.051718	0.0529461	0.0530991	0.0539706	0.0540757	0.0544357	0.0546011	0.054808	0.0551078	0.0552836	0.0553353	0.0558622	0.055804	0.0563007
		429	0.0493936	0.0529722	0.0537935	0.055293	0.0554591	0.0558095	0.0562246	0.0566892	0.0569879	0.057068	0.0574863	0.0575168	0.0578763	0.0581397	0.0581362	0.0583722
		428.5	0.0511417	0.0549283	0.055632	0.0569627	0.0573014	0.0579988	0.0583069	0.0585184	0.0589702	0.0591508	0.0594644	0.0596128	0.0597538	0.0600803	0.0601711	0.0604432
		428	0.0528543	0.0567672	0.0579256	0.0594792	0.0594588	0.0601848	0.0605459	0.0610398	0.0611481	0.0613964	0.0617024	0.0620187	0.0622459	0.0624962	0.062612	0.0628697
		427.5	0.0548093	0.0591903	0.0603027	0.0616967	0.0618801	0.0624631	0.0629269	0.0633311	0.063851	0.0641198	0.0645365	0.0646183	0.0649149	0.0651574	0.0652632	0.0655286
		427	0.0566893	0.0612037	0.0621813	0.0637705	0.0642895	0.0648986	0.0652086	0.0660187	0.0661816	0.0663164	0.0665818	0.0667421	0.0672476	0.0675156	0.0675097	0.0678199
		426.5	0.0590474	0.0639143	0.0649949	0.0665953	0.0670168	0.0676262	0.0682259	0.0686999	0.0688982	0.0695044	0.0698132	0.069792	0.0701618	0.0705777	0.0706827	0.0708958
		426	0.0613257	0.0664816	0.0676328	0.0694206	0.0698041	0.070358	0.0711303	0.0714599	0.071935	0.0721125	0.0727063	0.0728104	0.073086	0.0734985	0.0736405	0.0737932
		425.5	0.0635915	0.0689818	0.0701908	0.0721322	0.0726547	0.0733005	0.0738626	0.0743168	0.0748525	0.0749688	0.0754348	0.0757142	0.076038	0.076542	0.0764968	0.0770282
		425	0.0662871	0.0718749	0.0733522	0.075176	0.075795	0.0766792	0.0768429	0.0775832	0.0780506	0.078243	0.0786806	0.0789817	0.0794433	0.0798582	0.0799383	0.0801011
		424.5	0.0692268	0.0749485	0.0764335	0.0784403	0.0790704	0.079579	0.0804095	0.0809875	0.0814553	0.0817712	0.0823148	0.0826663	0.0827932	0.0833895	0.0833695	0.0838378
		424	0.0715017	0.0777008	0.0795598	0.0816894	0.0819707	0.0830342	0.0837725	0.0841989	0.0845737	0.0850547	0.0856159	0.085974	0.0862037	0.0869527	0.0869499	0.0872306
		423.5	0.0747144	0.0813319	0.08305	0.0852409	0.0860782	0.0866541	0.087213	0.0878752	0.0883353	0.0888402	0.0892287	0.0896405	0.090007	0.0905076	0.0907763	0.0912188
		423	0.0775704	0.0848252	0.0863968	0.0888465	0.0891059	0.0901336	0.0907291	0.0916177	0.0920846	0.0924742	0.0931494	0.093375	0.0938543	0.0942019	0.0943179	0.0948804
		422.5	0.0807423	0.0881175	0.0899792	0.0922121	0.0930464	0.0941375	0.0944767	0.0954213	0.095877	0.0963105	0.096942	0.0972647	0.0976882	0.0982756	0.098282	0.0988909
		422	0.0841637	0.0916757	0.0935774	0.0959517	0.0968916	0.0977304	0.0985377	0.0993591	0.0997081	0.10045	0.101144	0.101363	0.10174	0.102348	0.102422	0.102973
		421.5	0.0873664	0.0952189	0.0973245	0.100061	0.10074	0.101716	0.102402	0.103336	0.103868	0.104258	0.10477	0.105336	0.105698	0.106332	0.106578	0.106994
		421	0.0907281	0.0991022	0.100888	0.103613	0.104362	0.105443	0.106264	0.106987	0.107408	0.107997	0.108835	0.109226	0.109591	0.110263	0.110434	0.111233
		420.5	0.0944398	0.102795	0.104867	0.107895	0.108555	0.109466	0.110201	0.111223	0.111803	0.112191	0.113111	0.113143	0.11405	0.114568	0.114838	0.115334
		420	0.098438	0.106673	0.109114	0.111759	0.112666	0.11375	0.114642	0.115562	0.115655	0.116777	0.11715	0.117511	0.117997	0.118654	0.118868	0.11952
		419.5	0.102013	0.110459	0.112806	0.115673	0.116458	0.11754	0.118501	0.119325	0.119924	0.120367	0.121249	0.121635	0.122127	0.1228	0.122826	0.123606
		419	0.106053	0.11458	0.116897	0.119663	0.120471	0.121668	0.122448	0.123473	0.12393	0.124745	0.125285	0.125902	0.126127	0.127054	0.127014	0.127652
		418.5	0.109732	0.118126	0.120486	0.123565	0.124314	0.125208	0.12625	0.127124	0.127559	0.128399	0.12921	0.129385	0.129982	0.130569	0.130859	0.131357
		418	0.113825	0.122397	0.124529	0.127392	0.12817	0.129068	0.130084	0.130877	0.131551	0.132074	0.132929	0.133249	0.133596	0.13442	0.134883	0.135279
		417.5	0.117863	0.126098	0.128291	0.131021	0.13177	0.132832	0.133811	0.134541	0.135143	0.135671	0.136294	0.136845	0.137503	0.138007	0.138246	0.139004
		417	0.12162	0.129839	0.13172	0.134741	0.135426	0.136345	0.137351	0.138059	0.138564	0.139404	0.140118	0.140368	0.140989	0.1415	0.14196	0.142436
		416.5	0.126191	0.133668	0.13574	0.138479	0.138681	0.140138	0.140775	0.141533	0.142383	0.142763	0.143416	0.143863	0.144254	0.144954	0.14548	0.14581
		416	0.130491	0.137312	0.13906	0.141928	0.142365	0.143232	0.143973	0.14484	0.145183	0.145924	0.146704	0.147186	0.147598	0.148328	0.148397	0.148953
		415.5	0.134463	0.140777	0.142237	0.144946	0.145523	0.146458	0.147181	0.147975	0.148428	0.148947	0.149583	0.149954	0.150645	0.151037	0.151199	0.152084
		415	0.138557	0.144344	0.145796	0.148454	0.148811	0.149592	0.150623	0.151041	0.15141	0.152134	0.152677	0.15286	0.153253	0.154001	0.154275	0.155046
		414.5	0.142519	0.147874	0.14905	0.151145	0.151634	0.152352	0.15275	0.153687	0.154018	0.154502	0.154884	0.155399	0.155869	0.156468	0.156635	0.157138
		414	0.146867	0.151049	0.151912	0.154161	0.15426	0.154833	0.15549	0.156147	0.156395	0.15687	0.157408	0.157659	0.158204	0.158749	0.159021	0.159251
		413.5	0.150731	0.154198	0.154559	0.15686	0.156742	0.157249	0.157748	0.157977	0.158594	0.159248	0.159385	0.159643	0.159955	0.160491	0.160939	0.161382
		413	0.154362	0.157083	0.157189	0.159004	0.158947	0.159682	0.159832	0.160528	0.160576	0.160697	0.161155	0.161523	0.161694	0.162143	0.162474	0.163074
		412.5	0.158536	0.160036	0.159751	0.161431	0.161235	0.161701	0.161888	0.162424	0.162431	0.162828	0.163104	0.162925	0.163347	0.163803	0.163894	0.164453
		412	0.161986	0.162213	0.16166	0.163218	0.162769	0.163037	0.163078	0.163449	0.163641	0.164006	0.164082	0.16448	0.16481	0.164969	0.165203	0.16555
		411.5	0.165675	0.165037	0.164051	0.165345	0.164788	0.165048	0.165036	0.16522	0.165309	0.165343	0.165683	0.165515	0.165713	0.166259	0.166253	0.166686
		411	0.169201	0.167256	0.166138	0.167084	0.166177	0.166304	0.16608	0.166436	0.166172	0.166604	0.166416	0.166621	0.166677	0.167004	0.167016	0.167696
		410.5	0.172232	0.169281	0.167685	0.168528	0.167515	0.167507	0.167093	0.167165	0.167224	0.167159	0.167398	0.167079	0.167324	0.16777	0.167824	0.16783
		410	0.174978	0.170659	0.16881	0.169578	0.168333	0.167944	0.167709	0.167923	0.167431	0.167399	0.167453	0.16764	0.16753	0.167894	0.167777	0.167847
		409.5	0.177373	0.172146	0.169858	0.16987	0.168735	0.168326	0.168015	0.167833	0.167695	0.167407	0.167418	0.167281	0.167188	0.167458	0.167267	0.167364
		409	0.179686	0.17347	0.170698	0.170781	0.169389	0.168849	0.168147	0.168173	0.167854	0.167533	0.167307	0.167316	0.167336	0.167308	0.167144	0.167442
		408.5	0.181814	0.174338	0.171382	0.171047	0.16974	0.169032	0.168404	0.168112	0.167598	0.167267	0.167246	0.167058	0.166918	0.166724	0.166667	0.166994
		408	0.183364	0.17506	0.171565	0.171169	0.169765	0.16872	0.168137	0.167793	0.16732	0.166894	0.16645	0.166181	0.166323	0.166093	0.166084	0.166053
		407.5	0.184494	0.174968	0.171265	0.17079	0.168833	0.168168	0.167232	0.1668	0.166243	0.166061	0.165643	0.165029	0.165037	0.164836	0.164612	0.164782
		407	0.185414	0.175162	0.171036	0.17051	0.168309	0.167542	0.166544	0.166103	0.165426	0.164897	0.164411	0.164078	0.163955	0.163728	0.163496	0.163501
		406.5	0.185746	0.174716	0.170181	0.16933	0.167419	0.166466	0.165369	0.164787	0.164058	0.163719	0.163065	0.16288	0.162713	0.162226	0.162242	0.161977
		406	0.185718	0.174041	0.169667	0.168367	0.1663	0.165293	0.164056	0.163211	0.16297	0.162031	0.161713	0.161165	0.16088	0.160709	0.16048	0.160273
		405.5	0.18546	0.173356	0.168627	0.167296	0.164831	0.163934	0.162582	0.161759	0.161255	0.160563	0.159962	0.15944	0.159359	0.158895	0.158775	0.158446
		405	0.184265	0.171765	0.167009	0.165626	0.163028	0.161893	0.160755	0.159909	0.159293	0.158555	0.157885	0.157408	0.1572	0.156843	0.156461	0.156328
		404.5	0.183628	0.170443	0.16545	0.163807	0.16129	0.160229	0.159026	0.157944	0.157295	0.15661	0.155708	0.15557	0.155135	0.154622	0.154423	0.154205
		404	0.181722	0.168455	0.163495	0.161918	0.15939	0.157881	0.156815	0.155747	0.155185	0.154487	0.153656	0.153005	0.15267	0.152293	0.152091	0.15174
		403.5	0.180073	0.166224	0.161024	0.159535	0.157166	0.155852	0.154591	0.153469	0.152698	0.151774	0.151207	0.150811	0.150528	0.150036	0.149417	0.149576
		403	0.177979	0.164005	0.158923	0.15716	0.154646	0.152964	0.152109	0.150992	0.15006	0.149343	0.148449	0.14827	0.147635	0.147434	0.147056	0.146998
		402.5	0.175169	0.161431	0.155991	0.154219	0.151759	0.150548	0.14908	0.14818	0.146964	0.146417	0.14577	0.145382	0.144624	0.144408	0.144258	0.144028
		402	0.172812	0.158894	0.153748	0.152006	0.149359	0.148008	0.146687	0.145628	0.14497	0.143896	0.143463	0.142905	0.142491	0.141913	0.141776	0.141558
		401.5	0.169251	0.15556	0.150409	0.148601	0.146083	0.144759	0.143654	0.142529	0.141648	0.140987	0.140078	0.139703	0.139174	0.138824	0.138455	0.13823
		401	0.166633	0.152671	0.14737	0.146163	0.142977	0.141997	0.140836	0.139902	0.138752	0.138218	0.137357	0.136798	0.136372	0.135997	0.13579	0.135376
		400.5	0.16313	0.149759	0.14475	0.142922	0.140427	0.13924	0.138018	0.136946	0.136179	0.135692	0.134619	0.134071	0.133629	0.133334	0.132923	0.132617
		400	0.160121	0.146908	0.141815	0.140202	0.137633	0.136463	0.135116	0.134227	0.133312	0.132429	0.13181	0.131601	0.130938	0.130479	0.130152	0.129964
		399.5	0.156668	0.143669	0.138746	0.13685	0.134433	0.133297	0.131853	0.131208	0.130283	0.129771	0.128956	0.128428	0.127941	0.127545	0.127239	0.126937
		399	0.152948	0.14024	0.135402	0.13399	0.131557	0.130482	0.129092	0.128258	0.127416	0.126475	0.126101	0.125366	0.125121	0.124413	0.124236	0.124039
		398.5	0.149524	0.136983	0.132251	0.130724	0.128505	0.127318	0.126081	0.125355	0.124267	0.123649	0.122939	0.12258	0.122285	0.121586	0.121306	0.121191
		398	0.146345	0.133912	0.129362	0.127608	0.125615	0.124697	0.123439	0.122573	0.121695	0.120955	0.120303	0.11976	0.11936	0.118873	0.118604	0.118491
		397.5	0.142558	0.130564	0.126111	0.124735	0.122438	0.121277	0.120289	0.119471	0.118484	0.118207	0.117382	0.116885	0.116508	0.116074	0.115739	0.115611
		397	0.139344	0.128057	0.123606	0.122051	0.11978	0.118864	0.117705	0.117127	0.116517	0.115626	0.114974	0.114525	0.114183	0.11385	0.11338	0.113045
		396.5	0.135769	0.124593	0.120182	0.118778	0.11667	0.115539	0.1146	0.113867	0.113136	0.112575	0.111871	0.111714	0.111032	0.110743	0.110665	0.11024
		396	0.132952	0.122142	0.117936	0.116548	0.114428	0.11352	0.112509	0.11207	0.110941	0.110449	0.109745	0.109466	0.109113	0.108653	0.108489	0.108119
		395.5	0.130111	0.11957	0.115482	0.114167	0.112242	0.111215	0.110509	0.10977	0.108449	0.10815	0.107604	0.107332	0.10697	0.106027	0.106421	0.106028
		395	0.12695	0.116714	0.112871	0.111695	0.109471	0.108593	0.107907	0.107024	0.106517	0.105751	0.105334	0.104854	0.104334	0.103785	0.103724	0.10331
		394.5	0.123801	0.114173	0.110014	0.108898	0.107109	0.106185	0.105012	0.104547	0.103944	0.103382	0.102766	0.102483	0.102169	0.101347	0.101499	0.10082
		394	0.121139	0.111472	0.107826	0.106476	0.104672	0.103841	0.102906	0.10224	0.101585	0.1009	0.100388	0.100302	0.0998218	0.0992147	0.099169	0.0985163
		393.5	0.118466	0.109043	0.105084	0.103931	0.102269	0.101321	0.100568	0.100152	0.09941	0.0990439	0.0983946	0.0979118	0.0977244	0.0967998	0.0971272	0.0964388
		393	0.115879	0.106444	0.103259	0.102201	0.100443	0.0993461	0.0985749	0.0979641	0.0975341	0.0969181	0.0962197	0.0958196	0.0956001	0.0951069	0.095197	0.0949153
		392.5	0.113193	0.1042	0.100761	0.0996578	0.0979247	0.0971079	0.0963225	0.0954897	0.0950687	0.0947316	0.094226	0.0939514	0.0935702	0.092971	0.0930391	0.0925429
		392	0.110813	0.102016	0.0988011	0.0977154	0.0960065	0.0952663	0.0941989	0.0936986	0.093172	0.092381	0.0922002	0.0919765	0.0916806	0.0909683	0.091017	0.0903437
		391.5	0.108363	0.100362	0.0968438	0.0957555	0.0940584	0.0934254	0.0926071	0.0920128	0.091372	0.0910682	0.0905271	0.0901547	0.0898944	0.0892445	0.0895315	0.0887033
		391	0.106299	0.0979723	0.0949374	0.0937656	0.0921484	0.091342	0.0905438	0.0903058	0.0893713	0.0891867	0.0885753	0.0883006	0.0880441	0.0875472	0.0876593	0.0872017
		390.5	0.104519	0.0962198	0.0930921	0.0922779	0.0907135	0.089831	0.0889825	0.088542	0.0879093	0.0875579	0.0869647	0.0867531	0.0866181	0.0861669	0.085919	0.0858398
		390	0.102702	0.094619	0.091525	0.090346	0.088798	0.0881888	0.0874872	0.0870674	0.0864543	0.0858555	0.0854048	0.0852495	0.0849973	0.0845312	0.0847292	0.0842195
		389.5	0.100462	0.0925296	0.0893016	0.0888966	0.0869427	0.086202	0.085445	0.0849951	0.0844105	0.0841288	0.083756	0.0833774	0.083021	0.0828496	0.0826517	0.082244
		389	0.098482	0.090588	0.0874985	0.0867916	0.0850482	0.0846725	0.0839272	0.083465	0.0828853	0.082438	0.0819744	0.0815135	0.081361	0.0812195	0.0810263	0.0808469
		388.5	0.0966981	0.0893235	0.0861595	0.0852003	0.083901	0.0829587	0.0823001	0.0820542	0.0811467	0.0810775	0.0803795	0.0802443	0.0798851	0.079649	0.079424	0.0793389
		388	0.094796	0.0872268	0.0845814	0.0833236	0.0823276	0.0815146	0.080579	0.0802568	0.0794058	0.0792618	0.0786767	0.0783242	0.0784812	0.077964	0.0777664	0.0775814
		387.5	0.0935749	0.0860317	0.083248	0.0822085	0.0808572	0.0802534	0.0795747	0.079069	0.0784753	0.0781098	0.0777895	0.0774339	0.0772177	0.0768748	0.0768506	0.0766233
		387	0.0917762	0.0844893	0.0816673	0.0808117	0.0794069	0.0788245	0.0778368	0.0775973	0.0769937	0.0766196	0.0762663	0.0759125	0.075853	0.0752864	0.0750069	0.0750777
		386.5	0.090448	0.0833096	0.0803227	0.079298	0.0779849	0.0771897	0.0767218	0.0763732	0.0758123	0.0754334	0.0749748	0.0745886	0.0744422	0.0743335	0.0740914	0.0737676
		386	0.0891788	0.0817257	0.0789088	0.0782654	0.0769262	0.0762943	0.0757094	0.0750712	0.0745883	0.0740487	0.0739472	0.0737789	0.0733692	0.0730607	0.0730211	0.0727546
		385.5	0.087256	0.0802734	0.077475	0.0766214	0.0754429	0.0749409	0.0741105	0.0734523	0.0730973	0.0725896	0.0722438	0.0719819	0.0717766	0.0716396	0.07144	0.0711207
		385	0.0858474	0.0788905	0.0762542	0.0753066	0.0738518	0.0733042	0.0726769	0.0722003	0.0716325	0.071334	0.0710252	0.0707392	0.0704288	0.0703674	0.070217	0.0699645
		384.5	0.0845283	0.0778861	0.0751019	0.0741797	0.073048	0.0722004	0.0719965	0.0714497	0.0707616	0.0705084	0.0699714	0.0698434	0.0696995	0.0691929	0.0691253	0.0686502
		384	0.0833494	0.0765733	0.0739624	0.0731553	0.0718344	0.0712011	0.0704194	0.070211	0.0696953	0.0692245	0.0689866	0.068658	0.0685551	0.0679101	0.0679862	0.0677003
		383.5	0.081813	0.0752517	0.0728514	0.0719086	0.0704018	0.0698654	0.069512	0.0688055	0.068591	0.0683656	0.0676164	0.0673319	0.0670603	0.0669022	0.0667065	0.0664526
		383	0.0808295	0.0740848	0.0717599	0.0706425	0.0693951	0.0690742	0.0684335	0.0681071	0.0677143	0.0671922	0.0670042	0.0664545	0.066418	0.0659253	0.0657137	0.0656438
		382.5	0.0796176	0.0730275	0.0705218	0.0697044	0.0684812	0.0678041	0.0672629	0.0669251	0.0665626	0.0659106	0.0656904	0.0656041	0.0654374	0.0646524	0.0647229	0.0641341
		382	0.0780703	0.0717932	0.0691717	0.0683042	0.06727	0.066486	0.0659049	0.0655739	0.0650924	0.0647057	0.0644258	0.0642725	0.0639652	0.0635347	0.0637948	0.0630085
		381.5	0.076934	0.0709724	0.0681867	0.0677093	0.0665645	0.0660256	0.0655451	0.0650213	0.0645603	0.0643303	0.0639842	0.0636036	0.0632927	0.0630227	0.0631618	0.0628316
		381	0.0755529	0.0692309	0.0667081	0.0662707	0.0652388	0.0644086	0.0641344	0.0634536	0.0630489	0.0625977	0.0622299	0.0622913	0.061872	0.0621024	0.0616765	0.0617316
		380.5	0.0742621	0.0684094	0.0661145	0.0651274	0.0642676	0.0634255	0.0629216	0.0627576	0.0622921	0.061993	0.0614925	0.0613259	0.0609972	0.0612468	0.0606992	0.0608037
		380	0.073155	0.0672678	0.064822	0.0642607	0.0632609	0.0625958	0.0618842	0.0615952	0.0614084	0.0609084	0.0606208	0.0604373	0.0598603	0.0602197	0.0596991	0.059832
		379.5	0.0716717	0.0661911	0.0636884	0.0630584	0.0619489	0.061466	0.0609285	0.0604082	0.0600877	0.059963	0.0593182	0.0590808	0.0590973	0.0591643	0.0585446	0.0589977
		379	0.0709787	0.0654959	0.063082	0.0624322	0.0613291	0.0609566	0.0601216	0.0598009	0.0596447	0.0592026	0.0588235	0.0588754	0.0584757	0.0584675	0.058169	0.0583722
		378.5	0.0702383	0.0644703	0.0624812	0.0618663	0.0610265	0.0602357	0.059816	0.0594551	0.0591235	0.0587182	0.0584792	0.0582044	0.0580403	0.0573307	0.0576538	0.0570156
		378	0.0692911	0.0639306	0.0615341	0.0608867	0.0601778	0.059627	0.0590531	0.0586567	0.0582861	0.0580959	0.0577386	0.0573975	0.0572633	0.056526	0.0567717	0.0563993
		377.5	0.0683713	0.0626818	0.0605715	0.0602554	0.0592204	0.058652	0.0584188	0.0577209	0.0577604	0.0572113	0.0568594	0.0567168	0.0564463	0.0556796	0.0562318	0.0558993
		377	0.0671357	0.0619511	0.0599099	0.0592244	0.0583427	0.0578772	0.0570477	0.0568233	0.0563789	0.0560542	0.0560742	0.0557516	0.0557073	0.0548743	0.0554945	0.0548976
		376.5	0.0660714	0.0614775	0.0589713	0.0585375	0.057756	0.0570527	0.0565391	0.0561864	0.0560143	0.0557246	0.0551124	0.0553639	0.0549429	0.0548312	0.0545389	0.0545209
		376	0.0655422	0.0601546	0.0582666	0.0578047	0.0567851	0.0564832	0.0559519	0.0556783	0.0549631	0.0549988	0.0547052	0.054228	0.0545131	0.0537613	0.0539271	0.0537603
		375.5	0.064553	0.0599532	0.0580487	0.0576847	0.0562939	0.0558596	0.055518	0.0552428	0.0547579	0.0548078	0.0543426	0.0541538	0.0541893	0.0538288	0.0535364	0.0535354
		375	0.0642508	0.0593725	0.0574653	0.0566547	0.0560725	0.0557263	0.0550811	0.0550421	0.0543618	0.0539871	0.0539012	0.0537292	0.0537524	0.0532179	0.0530011	0.0532633
		374.5	0.0632444	0.0586175	0.0565816	0.0560837	0.0550893	0.0549644	0.0543982	0.0541134	0.0539876	0.053505	0.0533215	0.0526835	0.0530658	0.0527833	0.0522922	0.052319
		374	0.0629839	0.0577421	0.0560932	0.055462	0.0547446	0.0541318	0.053895	0.0535358	0.0532199	0.0525502	0.0526841	0.0523668	0.0521808	0.0523095	0.0519412	0.0517119
		373.5	0.0619977	0.0576472	0.0555241	0.0550078	0.0541743	0.0538574	0.0533928	0.0530676	0.0527295	0.0526628	0.0523898	0.0521554	0.0521578	0.0517169	0.0517744	0.0517094
		373	0.0615384	0.0568001	0.0549263	0.0547999	0.0535965	0.05336	0.0530676	0.0527555	0.0523636	0.0520163	0.0516579	0.0515414	0.0510507	0.0511786	0.0509562	0.0511017
		372.5	0.0611803	0.0564156	0.0545165	0.0540698	0.0539356	0.0532617	0.0525291	0.0525874	0.0520499	0.0516481	0.0513856	0.0513617	0.051321	0.0506945	0.0511819	0.0503659
		372	0.0599563	0.0559099	0.0542314	0.0536593	0.0527275	0.05219	0.0518412	0.0517211	0.0515999	0.0510948	0.0510145	0.050617	0.0504751	0.0503198	0.0504134	0.0496794
		371.5	0.0600586	0.0556266	0.0536967	0.0533721	0.0525211	0.0520768	0.0518492	0.0512115	0.051377	0.05073	0.0505563	0.0504799	0.0503828	0.0497486	0.0499778	0.0497794
		371	0.0592068	0.0550575	0.0535883	0.0530819	0.0523726	0.0523251	0.0513163	0.0512136	0.050892	0.0509461	0.0505681	0.0502105	0.0503315	0.0502326	0.0499426	0.0502079
		370.5	0.0582532	0.0542955	0.0524017	0.0523341	0.0510338	0.0509751	0.0504039	0.0501268	0.0497171	0.0496896	0.0495769	0.0492444	0.0493983	0.0495697	0.0487161	0.0492219
		370	0.058224	0.0539661	0.0523741	0.0516943	0.0510638	0.0507649	0.0505289	0.0504677	0.0497947	0.0498477	0.0494164	0.0491857	0.0487165	0.0493677	0.0487764	0.0490031
		369.5	0.0582075	0.054492	0.0525164	0.0523822	0.0515656	0.0514294	0.0509816	0.0506508	0.0503236	0.0501819	0.049861	0.0496759	0.0497716	0.0489063	0.0493676	0.0490358
		369	0.0579814	0.053855	0.0524545	0.0520547	0.0507985	0.0507151	0.0501106	0.0503288	0.0499362	0.0496985	0.0493851	0.0489406	0.0489399	0.0488184	0.0487636	0.0488661
		368.5	0.057644	0.0537778	0.0520865	0.0515511	0.0511816	0.0506889	0.050393	0.0498797	0.0494356	0.0496816	0.0493917	0.0491267	0.0491387	0.0490196	0.0485964	0.048672
		368	0.0568142	0.0531088	0.0515291	0.0513369	0.050283	0.0498921	0.0497842	0.0493987	0.0493517	0.0491709	0.0487334	0.0488826	0.0486647	0.0484032	0.0482479	0.0483174
		367.5	0.0572544	0.0530114	0.0514809	0.0512309	0.0504975	0.0499711	0.0496361	0.0495321	0.0494246	0.0490848	0.0491795	0.0485211	0.0485218	0.048497	0.0482872	0.0482339
		367	0.0565355	0.0532045	0.0516216	0.0510432	0.0503359	0.0504423	0.0500208	0.0496829	0.0493033	0.0491845	0.0487388	0.0487064	0.0487166	0.0485117	0.0484924	0.0482667
		366.5	0.0557688	0.0525722	0.0512098	0.0507887	0.050099	0.0498309	0.0492718	0.0492243	0.0486772	0.0487311	0.0484081	0.0482274	0.0482772	0.0478662	0.0480296	0.0479109
		366	0.0554687	0.051918	0.0504395	0.0503071	0.0491234	0.0493173	0.0487679	0.0485637	0.0484966	0.0481359	0.0480041	0.0477079	0.0476215	0.0472446	0.0468464	0.0477452
		365.5	0.0555625	0.0520662	0.0504913	0.0500497	0.0493715	0.0491311	0.0487068	0.0486589	0.0485638	0.04812	0.0478062	0.0480849	0.0476655	0.0475683	0.0477723	0.0471349
		365	0.0554979	0.0522177	0.0503015	0.0501943	0.0494827	0.0493143	0.0489227	0.0486586	0.048938	0.0478774	0.0484506	0.0476805	0.0477904	0.0476987	0.0472648	0.0476215
		364.5	0.0550342	0.0517876	0.0503749	0.0503246	0.0495782	0.0494793	0.0488695	0.0486633	0.0481648	0.0484284	0.0481965	0.0478139	0.0476712	0.0477777	0.0474959	0.0474877
		364	0.055052	0.0517747	0.0502168	0.0501423	0.0495955	0.0492417	0.0490324	0.0485136	0.0482659	0.0481225	0.0479921	0.0480402	0.0476683	0.0475036	0.0473192	0.047641
		363.5	0.0548393	0.051699	0.0502259	0.0498347	0.0491707	0.0486846	0.0488929	0.0488453	0.0482287	0.048311	0.047935	0.0479661	0.0472588	0.0476606	0.0474116	0.0474286
		363	0.0546976	0.0513841	0.0502351	0.0497221	0.0488948	0.0487952	0.0485548	0.0484019	0.0482923	0.0482101	0.0479869	0.0475028	0.0472629	0.0473135	0.0471949	0.0468177
		362.5	0.054514	0.0515461	0.0499822	0.0494438	0.0490983	0.0489545	0.0485227	0.047969	0.0476048	0.0481996	0.0473375	0.0475104	0.0472064	0.047442	0.0470032	0.0466551
		362	0.0543536	0.0514706	0.0498756	0.0499319	0.0492281	0.0489876	0.0484711	0.0479892	0.0482001	0.04809	0.0475373	0.0474499	0.0476157	0.0469527	0.0472832	0.0470023
		361.5	0.0542074	0.051188	0.0496516	0.0494514	0.0487476	0.0480012	0.0479932	0.0480472	0.0475512	0.0475458	0.047444	0.0472263	0.0473326	0.0474401	0.0471117	0.0465849
		361	0.0538263	0.0510995	0.0498547	0.0497431	0.0489368	0.0487879	0.0484421	0.0485477	0.0479248	0.0479845	0.0475018	0.0476312	0.047405	0.0469633	0.0472189	0.0475172
		360.5	0.0533976	0.0502772	0.0493794	0.0493543	0.0483538	0.048333	0.0481851	0.0475188	0.0473271	0.0473106	0.0475762	0.0470609	0.0468453	0.0467522	0.0468262	0.046696
		360	0.0528686	0.0503011	0.0488655	0.0490738	0.0481236	0.0482156	0.0477728	0.0481926	0.0476841	0.0473158	0.0469849	0.046845	0.046954	0.0468517	0.0468373	0.0467756
		359.5	0.0534826	0.0507138	0.0493143	0.0491366	0.048487	0.0485935	0.0479277	0.047855	0.0476143	0.0473335	0.0474952	0.0472663	0.0472464	0.0468781	0.046965	0.0463981
		359	0.0525501	0.0502482	0.048436	0.0485137	0.0480891	0.0474181	0.0475435	0.0472643	0.0475622	0.0470856	0.0468366	0.0468481	0.0470418	0.0465689	0.0460649	0.0466551
		358.5	0.0527234	0.0503203	0.0487331	0.0488985	0.0483847	0.0480755	0.0477248	0.0473929	0.0476184	0.0472327	0.0468884	0.04684	0.0470401	0.0469818	0.046473	0.0470864
		358	0.052866	0.0507201	0.0492158	0.049783	0.0486384	0.0482496	0.0478515	0.0475566	0.0476326	0.047422	0.0472779	0.0467525	0.0469603	0.0468639	0.0468607	0.0465792
		357.5	0.0522791	0.0495761	0.0484376	0.0484488	0.048241	0.0474364	0.0481728	0.0473189	0.0468814	0.0468459	0.0470761	0.0466014	0.0466049	0.0466649	0.0465069	0.0458377
		357	0.0518347	0.0489035	0.0480358	0.0478834	0.0480068	0.0472414	0.0468848	0.0470349	0.0465003	0.0464882	0.0469648	0.0461636	0.0463202	0.0460169	0.0459579	0.0460607
		356.5	0.0523786	0.0498834	0.0490119	0.0477941	0.047549	0.0479649	0.0474804	0.0475769	0.0470522	0.0470472	0.0470505	0.0464576	0.046477	0.046393	0.0466912	0.0466932
		356	0.051389	0.049739	0.0479575	0.0481951	0.0476092	0.0473397	0.0476302	0.0466621	0.0466432	0.0468191	0.0468576	0.046331	0.0460776	0.0460241	0.0464827	0.0464801
		355.5	0.0512706	0.0489785	0.0471301	0.0483199	0.0476414	0.0474301	0.047583	0.0469332	0.0462974	0.0463868	0.046234	0.0464573	0.0464608	0.0458026	0.0463625	0.0460217
		355	0.0507212	0.0489973	0.0473156	0.0474204	0.0467461	0.0471936	0.0467268	0.0470921	0.0470753	0.0456442	0.0460197	0.0468072	0.0466054	0.0459903	0.0455808	0.0462733
		354.5	0.0503395	0.0483891	0.0466559	0.0468157	0.0468889	0.0462069	0.0458781	0.0459878	0.0458422	0.0457904	0.0454567	0.0453699	0.0449999	0.0453196	0.0448187	0.0444681
		354	0.0501253	0.047617	0.0461375	0.0467704	0.0466626	0.045764	0.0456895	0.0463472	0.0461793	0.046095	0.0460389	0.0455224	0.0451179	0.0451283	0.0457591	0.044276
		353.5	0.0494748	0.0480734	0.0468505	0.0473249	0.0462277	0.0458436	0.0460524	0.0462468	0.0458515	0.0455685	0.0453374	0.0455515	0.0455438	0.0454673	0.0454967	0.0451027
		353	0.0492849	0.0467103	0.0456144	0.0461497	0.0454357	0.04507	0.0452981	0.0452868	0.0454719	0.044749	0.04439	0.0444785	0.0443556	0.0437122	0.0446266	0.0443406
		352.5	0.0514928	0.0489069	0.0472433	0.0474018	0.0473049	0.0469753	0.0471404	0.0467116	0.0465931	0.0459466	0.0473804	0.0464598	0.0466918	0.0461547	0.0462647	0.0458421
		352	0.0486403	0.0470675	0.0469444	0.0461083	0.0449634	0.0455865	0.0449988	0.0447242	0.0453654	0.0450112	0.044944	0.0447365	0.045039	0.044595	0.0438361	0.0443537
		351.5	0.0481942	0.0477811	0.0445045	0.0456198	0.0449141	0.0454666	0.0448017	0.0453329	0.045059	0.0455768	0.0451341	0.0443793	0.0442873	0.0445483	0.0444009	0.0442381
		351	0.0491602	0.0476967	0.0462117	0.0462776	0.0458937	0.0458781	0.0458651	0.0454788	0.0456579	0.0449227	0.0464193	0.0462617	0.0454036	0.0449753	0.0452373	0.045487
		350.5	0.0470989	0.0451168	0.0432913	0.0432217	0.0441711	0.0437071	0.0438338	0.0437586	0.043943	0.0423898	0.0427753	0.0435427	0.0421789	0.0432113	0.0423957	0.0430582
		350	0.0488193	0.0464166	0.0459764	0.0457049	0.0460637	0.0455084	0.0449069	0.0451547	0.0449362	0.0452062	0.0438761	0.0447405	0.0444137	0.0445512	0.0448779	0.044604
		349.5	0.0475143	0.0468252	0.0446381	0.0452794	0.044269	0.0456145	0.044798	0.0447851	0.0449921	0.0442467	0.0440898	0.0438509	0.0438738	0.044579	0.0435406	0.0439962
		349	0.0472077	0.0458323	0.0448464	0.045019	0.0448847	0.0443355	0.0442652	0.0440822	0.0441876	0.0439423	0.0439859	0.0435942	0.0437042	0.0441069	0.0440279	0.043553
		348.5	0.047773	0.0457981	0.0453332	0.045392	0.0449769	0.0450506	0.0448764	0.0448405	0.0445162	0.0443379	0.0442078	0.0440919	0.0439226	0.0439452	0.0440118	0.0437406
		348	0.0466445	0.0456469	0.0445396	0.0446952	0.0443325	0.0443162	0.0435815	0.0439884	0.043816	0.0434351	0.0438027	0.0434025	0.043599	0.043298	0.0438087	0.0435425
		347.5	0.0461479	0.0450325	0.0438572	0.0442059	0.0435178	0.0440305	0.0438541	0.0434887	0.0436532	0.0429196	0.0432345	0.0435642	0.0430886	0.0427114	0.0435423	0.0431534
		347	0.0458829	0.0447071	0.0443675	0.0440554	0.0435999	0.0438348	0.0437508	0.0435569	0.0430927	0.0428967	0.0432597	0.0431807	0.0430181	0.0427368	0.0431022	0.0431896
		346.5	0.0464142	0.044591	0.0438179	0.0441252	0.0432982	0.043649	0.0433659	0.043687	0.043427	0.0429336	0.0425827	0.0429109	0.0429435	0.0427259	0.043114	0.0430191
		346	0.0455951	0.0444253	0.0437078	0.0436802	0.0432988	0.0437051	0.0434515	0.0429641	0.0429877	0.042735	0.0426651	0.04259	0.0424016	0.0427034	0.0426689	0.0430589
		345.5	0.0454265	0.0446438	0.0438483	0.0437528	0.0438576	0.0438959	0.0432442	0.0432313	0.0433337	0.0429292	0.0432539	0.0430452	0.0431495	0.0431694	0.0430666	0.0431017
		345	0.0449717	0.0439695	0.0429446	0.043518	0.0432203	0.0426052	0.0427145	0.0428193	0.0425211	0.0423234	0.0426827	0.0424078	0.0427522	0.0426504	0.0424293	0.0422779
		344.5	0.0443939	0.0439802	0.0429291	0.0429474	0.042722	0.0431741	0.0430767	0.0428119	0.0428779	0.0428332	0.04254	0.0421674	0.0427073	0.0422032	0.042405	0.0424595
		344	0.044666	0.0432075	0.0426055	0.0428156	0.0424655	0.042464	0.0425552	0.0424154	0.0426262	0.0423619	0.042164	0.0421028	0.0420076	0.0419319	0.0417741	0.0421027
		343.5	0.0439068	0.0428013	0.0421507	0.0424522	0.0420011	0.0419469	0.0420656	0.0420987	0.041795	0.0419274	0.0414444	0.0418892	0.041565	0.0419818	0.0421456	0.041272
		343	0.0431288	0.0422002	0.0413948	0.0418727	0.041425	0.0416333	0.0415884	0.0412848	0.0412053	0.0414756	0.0411075	0.0412755	0.0413313	0.0411972	0.0414732	0.0412346
		342.5	0.0435854	0.0426852	0.0421254	0.0423056	0.0417472	0.042271	0.0421704	0.0421808	0.0418442	0.0420199	0.0417438	0.0417463	0.0418256	0.0416229	0.0419335	0.0422036
		342	0.0437518	0.0429847	0.0417303	0.0423193	0.0418596	0.0421743	0.0421258	0.0420058	0.0419889	0.0417023	0.0418207	0.0414571	0.0418	0.0416912	0.0420512	0.041799
		341.5	0.0438118	0.0427247	0.0417231	0.0422137	0.0419339	0.041839	0.0418231	0.0418213	0.0415063	0.0414129	0.041746	0.0419246	0.0415954	0.0416862	0.0413369	0.0417173
		341	0.0433057	0.0424651	0.0416956	0.0420686	0.0419757	0.0417794	0.0415629	0.0417864	0.0414857	0.0417161	0.0414404	0.0415133	0.0413821	0.0415721	0.0416228	0.0413325
		340.5	0.0430273	0.0420429	0.0414406	0.0417612	0.0413352	0.0414686	0.0414971	0.0410713	0.041429	0.0412346	0.0413188	0.0413194	0.041261	0.0407695	0.0411724	0.0414476
		340	0.0425889	0.0417582	0.041051	0.040984	0.0412636	0.0407759	0.0407453	0.040726	0.0409114	0.0408755	0.0403815	0.0408304	0.040726	0.0404623	0.040451	0.0407839
		339.5	0.0424132	0.0416951	0.041108	0.0416108	0.0408392	0.0409981	0.0408946	0.0407075	0.0409233	0.0409014	0.0407677	0.0411096	0.0409595	0.0406189	0.0408532	0.0408326
		339	0.0418626	0.0409885	0.0405172	0.0409498	0.0405215	0.0407797	0.0405143	0.0402911	0.0406037	0.0404204	0.0404158	0.0403434	0.0405101	0.0404001	0.040344	0.0402547
		338.5	0.0415889	0.0412375	0.0406245	0.0411938	0.0410659	0.0407533	0.0407171	0.0404945	0.0406952	0.0406925	0.0400129	0.0403833	0.0402475	0.0401948	0.040712	0.0403827
		338	0.0417721	0.0408842	0.04012	0.0406572	0.0404474	0.0403164	0.0401649	0.04032	0.040132	0.0399773	0.0400498	0.0401199	0.0406022	0.0401458	0.0403622	0.0404484
		337.5	0.0410371	0.0405242	0.0402317	0.0405498	0.0407028	0.0402882	0.0403152	0.0403309	0.0401941	0.0398425	0.0404659	0.0401386	0.0406585	0.0400107	0.0401714	0.0400552
		337	0.0409241	0.040373	0.0393523	0.0399287	0.039628	0.0398172	0.0396131	0.0398091	0.0398864	0.039734	0.0394376	0.0395264	0.0395379	0.039434	0.0394855	0.0396726
		336.5	0.0408347	0.0406697	0.0397598	0.0404323	0.0401613	0.0400339	0.0395921	0.0400392	0.0398831	0.039876	0.0398648	0.0400473	0.0394946	0.0396377	0.039622	0.0398618
		336	0.0406436	0.0398245	0.0390553	0.0392653	0.0394778	0.0393544	0.0395821	0.0393464	0.0391344	0.039073	0.038949	0.0388433	0.0392087	0.0388087	0.039393	0.0389799
		335.5	0.0403739	0.0400469	0.0387746	0.039412	0.0391705	0.0392397	0.0394323	0.0391603	0.0393666	0.0395037	0.0389401	0.0391505	0.0391247	0.0391652	0.0391443	0.0388976
		335	0.0396285	0.0392713	0.0384584	0.0384556	0.0387349	0.0387852	0.0385477	0.0384202	0.038656	0.038549	0.0384411	0.0382958	0.038174	0.0383192	0.0386642	0.0384849
		334.5	0.0395642	0.0389218	0.0386164	0.0388189	0.038491	0.0384891	0.0387066	0.0385422	0.0385571	0.0387856	0.0387034	0.0384824	0.0384764	0.0385222	0.0381634	0.0384282
		334	0.0392589	0.0385701	0.0384752	0.0389692	0.0382393	0.0382918	0.0386393	0.0387411	0.0385663	0.0380634	0.0383826	0.0381367	0.0378987	0.0381425	0.0378843	0.0382064
		333.5	0.0395631	0.0387411	0.0379598	0.0387617	0.0382638	0.0382111	0.0381691	0.0383357	0.0380752	0.0383483	0.0379421	0.0377739	0.0378165	0.0380864	0.0385174	0.038119
		333	0.0386077	0.0384492	0.0380052	0.0381129	0.0379942	0.0379953	0.0381501	0.0379084	0.0379661	0.0379338	0.0379006	0.03777	0.0377075	0.03796	0.0381683	0.0375643
		332.5	0.0387284	0.0382496	0.0375335	0.0380293	0.0379294	0.0377142	0.0379372	0.037845	0.0377488	0.0378743	0.0378235	0.0377572	0.0379583	0.0375135	0.0378159	0.0378432
		332	0.0382395	0.0377833	0.0370025	0.0376895	0.0372253	0.0373059	0.0373656	0.0370707	0.0373135	0.0369082	0.0368817	0.037309	0.0371454	0.0369392	0.0372882	0.0374658
		331.5	0.0377847	0.0377117	0.0366464	0.0371117	0.0370169	0.0370473	0.0367472	0.036582	0.0369716	0.0365028	0.0367888	0.0367543	0.0370221	0.0368677	0.037016	0.0368267
		331	0.0382431	0.0376959	0.0371424	0.0378473	0.0375311	0.0371446	0.0373122	0.0373732	0.0371373	0.0374101	0.0371218	0.037347	0.0371547	0.0371779	0.0373924	0.0372526
		330.5	0.0376536	0.0373635	0.0367419	0.0370807	0.0369829	0.0370341	0.0370441	0.0369296	0.0370009	0.0369945	0.0367837	0.0367795	0.0366881	0.0369215	0.0368623	0.0368309
		330	0.0376488	0.0374098	0.0365345	0.0369243	0.0367637	0.0366759	0.0367639	0.0368073	0.0370148	0.0366941	0.0369011	0.0365061	0.0372305	0.0369148	0.0366688	0.036234
		329.5	0.0372954	0.0368331	0.0365129	0.0367723	0.0362624	0.0364392	0.0362183	0.0363563	0.0366425	0.0363713	0.0364961	0.0360948	0.0364105	0.0362943	0.0362186	0.0361725
		329	0.0366331	0.0364157	0.036337	0.0364617	0.0360961	0.0362853	0.0360209	0.0360263	0.0360973	0.0360975	0.0360183	0.0360527	0.0357472	0.0361432	0.035755	0.0360039
		328.5	0.0369875	0.036581	0.0359821	0.0368004	0.0359377	0.0364375	0.0361137	0.0363362	0.0359572	0.0361019	0.0360062	0.0360067	0.0359964	0.0360783	0.0360757	0.0360563
		328	0.0365055	0.0359949	0.0357968	0.0356937	0.0356606	0.0355368	0.035596	0.0355165	0.0360965	0.035658	0.0355078	0.0357502	0.0356565	0.0355753	0.0358973	0.0355754
		327.5	0.0361051	0.0358637	0.0354611	0.0355754	0.0358588	0.0358397	0.0357369	0.0357902	0.0356617	0.0357841	0.035594	0.0355315	0.0359908	0.0354411	0.0354128	0.0355901
		327	0.0360714	0.0353924	0.0351313	0.0357326	0.0353496	0.0351748	0.0351569	0.0352763	0.0352728	0.0349918	0.0348613	0.035411	0.0351445	0.0354611	0.0351145	0.0353202
		326.5	0.0359412	0.0359361	0.0351863	0.0355976	0.0350682	0.0352928	0.0355432	0.0352739	0.0351728	0.0350405	0.0351613	0.0352874	0.0352991	0.0352709	0.0350676	0.0352152
		326	0.0352811	0.0350084	0.0343106	0.0348599	0.0347711	0.0350579	0.0350885	0.0348798	0.0348468	0.0345709	0.0346175	0.0346006	0.0345113	0.0348902	0.034615	0.0348253
		325.5	0.0352924	0.0349964	0.0342134	0.0348835	0.0341081	0.0343383	0.0347856	0.0347931	0.0346262	0.0347268	0.0345838	0.0346588	0.0347258	0.0345463	0.0343008	0.0347061
		325	0.0355912	0.0352197	0.034478	0.0350795	0.0347406	0.0349084	0.0348878	0.0346624	0.0347211	0.0346664	0.0347857	0.0345538	0.0345597	0.0348077	0.034988	0.0347562
		324.5	0.034817	0.0349813	0.0343992	0.0348019	0.0346859	0.0343652	0.034977	0.0347563	0.0347685	0.0345347	0.0347503	0.0344694	0.0343319	0.0346293	0.0347306	0.0344418
		324	0.0345509	0.0339512	0.0336279	0.0345582	0.0339637	0.0341303	0.033857	0.0343179	0.0338888	0.0337892	0.0338825	0.0340361	0.0336868	0.0337825	0.0336739	0.0340739
		323.5	0.0347077	0.0344566	0.033998	0.0345381	0.0339716	0.0339252	0.03435	0.0341663	0.0341997	0.0343553	0.0337855	0.0338521	0.0344923	0.0341613	0.0342872	0.0344609
		323	0.034668	0.0342696	0.0336241	0.0340249	0.0337685	0.0339142	0.0341054	0.0335854	0.0334894	0.0338116	0.0336091	0.033774	0.0338829	0.0338483	0.0336331	0.0340116
		322.5	0.0339223	0.0339094	0.0333677	0.0339592	0.0333846	0.0334854	0.0338753	0.0335343	0.0338679	0.033854	0.0335509	0.0334308	0.0331378	0.0336514	0.0335689	0.0334026
		322	0.0340566	0.0342298	0.0336245	0.0336042	0.0336095	0.033527	0.0340961	0.0339011	0.0338401	0.0338048	0.0336306	0.0340038	0.0337299	0.0332856	0.0338037	0.0337594
		321.5	0.0342013	0.0339479	0.0336483	0.0335827	0.0333139	0.033501	0.0333893	0.0336131	0.0336333	0.0331295	0.03355	0.0334717	0.0336386	0.0333852	0.03368	0.0336163
		321	0.0338198	0.0333213	0.0327984	0.032937	0.0328734	0.0333289	0.0330741	0.0331637	0.0331152	0.0327255	0.0328172	0.0330328	0.0329499	0.0328409	0.0333617	0.0330519
		320.5	0.033494	0.0336014	0.0330817	0.0334211	0.0329567	0.0331535	0.0332938	0.0333879	0.0329336	0.0333796	0.0329197	0.0333968	0.0331874	0.0329451	0.0331662	0.0329449
		320	0.0335211	0.0331248	0.0324981	0.0330947	0.0330286	0.032844	0.032967	0.0328419	0.0330365	0.0327532	0.0327811	0.0330399	0.0330323	0.0328265	0.0327623	0.0329769
		319.5	0.0331067	0.0325356	0.0326137	0.0330136	0.0323934	0.0326706	0.0325673	0.032652	0.0326076	0.0325183	0.0324951	0.0327061	0.0324746	0.0325879	0.0328326	0.0323273
		319	0.0330379	0.0330346	0.0319262	0.0328073	0.0327147	0.0325733	0.0330004	0.032607	0.0325929	0.0329742	0.0323952	0.0328943	0.032501	0.0326135	0.0325353	0.0328842
		318.5	0.0330499	0.0325406	0.0320141	0.0328045	0.0323044	0.0323068	0.0321169	0.032468	0.03242	0.0323987	0.0324097	0.0324907	0.0326737	0.0325195	0.0323777	0.0323469
		318	0.0327911	0.0326958	0.0324768	0.0328834	0.0321948	0.0324599	0.0325983	0.0323033	0.0325562	0.0322328	0.0323258	0.0323962	0.0322218	0.0324972	0.032469	0.0324319
		317.5	0.0325862	0.0320854	0.0315852	0.0322793	0.0319217	0.0321946	0.0316552	0.0323425	0.0318003	0.0319851	0.0318483	0.0321441	0.0319476	0.032058	0.0317604	0.0321844
		317	0.0332711	0.0328052	0.0322252	0.0327261	0.032237	0.0320764	0.0323246	0.0322015	0.0321974	0.0322674	0.0319624	0.0321904	0.0321336	0.0327008	0.0318676	0.0323758
		316.5	0.0325185	0.0323941	0.0319873	0.0320635	0.0319554	0.031957	0.0323657	0.0318966	0.0315807	0.0319031	0.032141	0.0319362	0.0317743	0.0317558	0.0318973	0.0317006
		316	0.032565	0.0320509	0.0316829	0.0320516	0.0317556	0.031528	0.0319167	0.0319509	0.0317782	0.0320688	0.0316673	0.0315854	0.0319587	0.0314038	0.0316069	0.0317338
		315.5	0.0327137	0.0324574	0.0316301	0.0323911	0.0322667	0.0319382	0.0321541	0.0319338	0.0321546	0.032003	0.0320555	0.0320237	0.0322131	0.032247	0.0320101	0.0320499
		315	0.0324698	0.0322465	0.0315604	0.0320086	0.0315386	0.0320172	0.0319141	0.0317012	0.0319747	0.0315613	0.0319318	0.0317398	0.0315393	0.0315694	0.0316532	0.03193
		314.5	0.0322806	0.0319544	0.0315019	0.0319905	0.0318832	0.0317206	0.0317281	0.0317575	0.0316723	0.0315607	0.0317246	0.0313852	0.0315281	0.0315626	0.0316116	0.0316684
		314	0.0324476	0.0324419	0.0317878	0.0325426	0.0321351	0.0317925	0.0320022	0.032279	0.0320865	0.0318594	0.0320442	0.0325671	0.0320828	0.0321906	0.0320013	0.032128
		313.5	0.0322155	0.0321782	0.031723	0.0315644	0.0318901	0.031812	0.031443	0.0316606	0.0313984	0.0314693	0.0318781	0.0316067	0.0314875	0.0316828	0.0316578	0.0318934
		313	0.0321455	0.0320558	0.0311919	0.0315966	0.0313192	0.0312808	0.0313152	0.0309191	0.0312526	0.0313863	0.0313105	0.0312006	0.0314004	0.0312982	0.0313459	0.0314743
		312.5	0.0322376	0.0320432	0.0313162	0.0319366	0.0315622	0.0318015	0.0314505	0.0317656	0.0315835	0.0314257	0.0314576	0.0316992	0.0313582	0.0321338	0.0316053	0.0313626
		312	0.0332059	0.032478	0.0320535	0.0323964	0.0324743	0.0324428	0.0322495	0.0321331	0.032271	0.0317394	0.0324105	0.0322016	0.0323617	0.0321116	0.0324042	0.0323535
		311.5	0.0329481	0.0325052	0.0321458	0.0322967	0.0317738	0.0323261	0.0321997	0.0323674	0.0322232	0.0322566	0.0321825	0.0321562	0.0324641	0.0321862	0.0324725	0.0323635
		311	0.032954	0.0324018	0.0319815	0.0325328	0.0324717	0.0322459	0.032057	0.0321517	0.0321078	0.0319674	0.0316157	0.0318791	0.0321419	0.0321481	0.0319593	0.0320095
		310.5	0.0333164	0.0328646	0.0318503	0.0330722	0.0326732	0.0325933	0.0325637	0.0324831	0.0324967	0.0321129	0.0321256	0.0322633	0.0320511	0.0323191	0.0323238	0.0323449
		310	0.0333362	0.033014	0.0326512	0.0329717	0.0324786	0.0326502	0.0327148	0.0326833	0.0328332	0.0326021	0.0327025	0.0327477	0.032501	0.0325319	0.0327345	0.0328224
		309.5	0.0341099	0.0334622	0.0330733	0.0331732	0.033151	0.0331638	0.0334371	0.0329504	0.0332843	0.0327666	0.0330568	0.0332609	0.0329733	0.0328921	0.0328511	0.0330675
		309	0.0342645	0.0335305	0.0330963	0.033634	0.0331135	0.0327906	0.0333507	0.0329102	0.0328325	0.0327479	0.033019	0.0330878	0.0330387	0.032925	0.0330798	0.0329087
		308.5	0.0345831	0.0339725	0.0336316	0.0336251	0.0336048	0.0333391	0.0335	0.0337764	0.0336085	0.0334072	0.0334137	0.0336316	0.0335375	0.0334563	0.0336013	0.0334116
		308	0.0349689	0.0342862	0.0341187	0.0342609	0.0337125	0.0338898	0.0340662	0.034076	0.0340418	0.0338746	0.0336945	0.0339946	0.0340263	0.0336928	0.0339549	0.0338399
		307.5	0.0354911	0.0350752	0.0344527	0.0348332	0.0343795	0.0343641	0.0346458	0.0343172	0.0341511	0.0342591	0.0344421	0.0341072	0.0344056	0.0346046	0.0344395	0.0346955
		307	0.0364007	0.0355348	0.0352597	0.0352084	0.0351721	0.0351595	0.0353109	0.0349037	0.0351262	0.0346031	0.0345988	0.0350188	0.0352082	0.0350823	0.0349722	0.0350207
		306.5	0.037422	0.0366784	0.035884	0.0364041	0.0358722	0.035836	0.0358536	0.0356869	0.0358658	0.0360721	0.0356547	0.035697	0.0355654	0.0359095	0.0359952	0.0360086
		306	0.038472	0.0376976	0.0372282	0.0374504	0.037094	0.0369981	0.037281	0.0373819	0.0369033	0.0368959	0.0366644	0.0368983	0.0370967	0.036971	0.0371239	0.0368561
		305.5	0.039502	0.0386009	0.0378098	0.0383288	0.0381677	0.0379662	0.0379275	0.037789	0.0375355	0.0375621	0.0379692	0.0378668	0.0377595	0.0378459	0.0380157	0.0377433
		305	0.0404554	0.0396987	0.0388811	0.0393006	0.0388223	0.0387571	0.0388996	0.0386549	0.0385882	0.0388842	0.0386342	0.038908	0.0387935	0.0386116	0.0388836	0.0388689
		304.5	0.0417689	0.04084	0.0401618	0.0401142	0.0398209	0.0400128	0.0402498	0.0399327	0.0400094	0.0399435	0.0396277	0.0399571	0.0397826	0.0400545	0.0399563	0.0400027
		304	0.0428832	0.0421196	0.0415922	0.0416889	0.0413024	0.0413427	0.041509	0.0415657	0.0411297	0.041216	0.0409473	0.0415044	0.0411445	0.0412838	0.0412853	0.0411907
		303.5	0.0448598	0.0440865	0.0433605	0.0437473	0.0431244	0.0431537	0.0431983	0.0431025	0.0431273	0.0426055	0.0429603	0.0430745	0.0429332	0.0428828	0.0431955	0.0431304
		303	0.0471943	0.0458441	0.0452782	0.0456948	0.0452576	0.0452579	0.0452724	0.0450103	0.0452463	0.0450452	0.044883	0.0451101	0.0452837	0.045015	0.0449604	0.0451637
		302.5	0.0487615	0.0478135	0.0474374	0.0470989	0.0470677	0.0469758	0.0468964	0.0467488	0.0468623	0.0468933	0.0468873	0.0470533	0.0468574	0.0468086	0.0471627	0.0469215
		302	0.0510915	0.0500473	0.0493812	0.0496566	0.0491134	0.0491587	0.0492616	0.0491385	0.0492982	0.0491356	0.0492263	0.0490164	0.0491323	0.0490022	0.0488113	0.0487724
		301.5	0.0534571	0.0523302	0.051848	0.0521534	0.0516627	0.0514851	0.0514672	0.0514312	0.051169	0.0508798	0.0511691	0.0514481	0.0519047	0.0511484	0.0514006	0.0513076
		301	0.0559968	0.0553568	0.0543538	0.0544076	0.0539722	0.053837	0.0537206	0.0537687	0.0541503	0.0538811	0.0537378	0.0539383	0.0540702	0.0538098	0.0540029	0.0538505
		300.5	0.0588202	0.0578852	0.0575099	0.05721	0.0569219	0.0570233	0.0570445	0.0567825	0.0570155	0.0565975	0.0566671	0.0565787	0.0570461	0.0565649	0.0567569	0.0566705
		300	0.0623023	0.0611187	0.0609432	0.060784	0.0603498	0.060013	0.0600849	0.0601676	0.0600351	0.0599377	0.0600313	0.0600103	0.0601165	0.0599533	0.0601821	0.060227
Hb+hempexin-heme			Time (min)
		Wavelength	0	30	60	90	120	150	180	210	240	270	300	330	360	390	420	450
		700	0.00321106	0.00283661	0.00271907	0.00246629	0.00240748	0.00219596	0.00224352	0.00268945	0.00232438	0.00225989	0.00240519	0.00250146	0.0026153	0.00256814	0.00241407	0.0024779
		699.5	0.00303223	0.0028326	0.00278755	0.00247017	0.00237065	0.00226429	0.00240144	0.00240928	0.00254749	0.00238536	0.00243328	0.00238421	0.00243289	0.00267815	0.00252382	0.00258725
		699	0.00325848	0.00314089	0.00268716	0.00262983	0.00256306	0.0024484	0.00261788	0.00269927	0.00260975	0.00274819	0.00262533	0.00273037	0.00268226	0.00271531	0.00265887	0.00265822
		698.5	0.00310588	0.00299574	0.00260663	0.00245973	0.00259718	0.0024415	0.00256257	0.00264405	0.00249716	0.00259501	0.00244767	0.00258525	0.00257022	0.00266757	0.00267716	0.00252117
		698	0.00294533	0.0027285	0.00227394	0.00239717	0.00227308	0.00236175	0.00228792	0.00235282	0.00234452	0.00227943	0.00236797	0.00248943	0.00236784	0.00253132	0.00236922	0.00254788
		697.5	0.00312379	0.0030473	0.00287046	0.0028629	0.00254176	0.00272933	0.00257304	0.00265491	0.00258033	0.00271167	0.002571	0.00263614	0.00260317	0.00262884	0.00266273	0.0026452
		697	0.00310001	0.00307144	0.0026502	0.00253567	0.0024439	0.00244293	0.00261301	0.00241034	0.0026533	0.00236047	0.00240857	0.00257054	0.00244106	0.00266205	0.00267106	0.00255559
		696.5	0.00318616	0.00291877	0.00245054	0.00245051	0.00257142	0.00264369	0.00240657	0.00248815	0.00261767	0.00263335	0.0027719	0.00241261	0.0025358	0.0027404	0.00277296	0.00276377
		696	0.00311524	0.00277632	0.00256038	0.00267447	0.00272128	0.0025821	0.00226424	0.00266194	0.00253981	0.00232799	0.00235998	0.00249766	0.00261189	0.00273503	0.00250674	0.00269278
		695.5	0.00327094	0.003096	0.00291234	0.00271667	0.00286918	0.00273003	0.00286767	0.00264048	0.00255858	0.00246165	0.00272011	0.00260673	0.00280144	0.00261559	0.00279446	0.00275314
		695	0.00321521	0.00303252	0.00293047	0.00265361	0.00266135	0.00279649	0.00266794	0.00285238	0.00284393	0.00263449	0.00278693	0.00281895	0.00260178	0.00284427	0.00275574	0.00268341
		694.5	0.00336153	0.00308134	0.00282598	0.00263905	0.00267919	0.00267637	0.00263647	0.00263538	0.0028209	0.00260303	0.00258634	0.00286822	0.00272381	0.00269166	0.00295875	0.00283807
		694	0.00328417	0.00296683	0.00301888	0.00271154	0.00283974	0.00281332	0.00285311	0.00271625	0.00262725	0.00286798	0.00281952	0.00270654	0.00295539	0.00283669	0.00275603	0.00290827
		693.5	0.00328779	0.00301226	0.00283896	0.00274975	0.00278844	0.0026739	0.00249758	0.00261832	0.00274561	0.00261731	0.00269732	0.00265593	0.00254484	0.00276945	0.00285001	0.00278539
		693	0.00322666	0.00310306	0.00258629	0.00260176	0.0028493	0.0027733	0.00270281	0.00281465	0.00269411	0.00261353	0.00273295	0.0028912	0.00270039	0.00276525	0.00288568	0.0026765
		692.5	0.00343727	0.00321763	0.00281561	0.00281512	0.00274222	0.00278711	0.00263593	0.00282645	0.00272248	0.00266689	0.00282523	0.00273574	0.00286436	0.00276218	0.00282588	0.0027541
		692	0.00307058	0.00279065	0.00253981	0.00244447	0.00264179	0.00255174	0.00253559	0.00247238	0.00247962	0.00237648	0.00252627	0.00258809	0.00246293	0.00248019	0.00253562	0.00264494
		691.5	0.00335559	0.00322799	0.0027485	0.0028672	0.0028178	0.00275223	0.00264213	0.00262647	0.00271966	0.00274316	0.00277388	0.00274983	0.00266502	0.00275879	0.00275202	0.0027442
		691	0.00329757	0.00314676	0.00278823	0.00274749	0.0027299	0.0027825	0.00267283	0.00267252	0.00272678	0.00263225	0.00270127	0.00264728	0.00290686	0.00282968	0.0027434	0.00284615
		690.5	0.00323213	0.00303351	0.00278008	0.00270828	0.00276895	0.00258012	0.00258009	0.00250185	0.00276489	0.00267958	0.00248472	0.00268632	0.00269513	0.00268877	0.00266465	0.00294483
		690	0.00340077	0.00315536	0.00276306	0.00261449	0.00286924	0.00275145	0.00259593	0.00279691	0.00277226	0.00268812	0.00286494	0.00280212	0.00281056	0.00279691	0.00282762	0.00288828
		689.5	0.00313127	0.00328299	0.00286142	0.00285282	0.00281238	0.00298046	0.00291708	0.00262645	0.00264804	0.00271774	0.00288529	0.00267046	0.00292352	0.00298575	0.00277179	0.00282476
		689	0.0031258	0.00319808	0.00274248	0.00297173	0.00279328	0.00277638	0.00258358	0.00289826	0.00275124	0.00282059	0.00284167	0.0028116	0.00264436	0.00282734	0.00274452	0.00272899
		688.5	0.0036973	0.00346495	0.00303507	0.00305752	0.00302415	0.00291627	0.00306526	0.00303648	0.00285347	0.00303653	0.00298909	0.00305003	0.00296668	0.00302848	0.0029685	0.00324098
		688	0.00321771	0.00316066	0.00296827	0.00285472	0.00301091	0.00268424	0.00267645	0.00287142	0.00259259	0.00282632	0.00286241	0.00279456	0.00279534	0.00291651	0.0028795	0.00300692
		687.5	0.00330884	0.00313174	0.0029318	0.00280477	0.00270456	0.00272527	0.00287544	0.00277742	0.00279115	0.0029047	0.00275335	0.00276781	0.0027986	0.00283578	0.00290415	0.00276903
		687	0.00332968	0.00338509	0.00302915	0.00305866	0.00281082	0.00282442	0.00286819	0.00269849	0.00292612	0.00280139	0.00293378	0.00294788	0.00288797	0.00277114	0.00299415	0.0030968
		686.5	0.00347187	0.00354267	0.0031895	0.00305616	0.00289193	0.00294927	0.00291885	0.00299266	0.00291023	0.00295474	0.00309448	0.00284284	0.00289493	0.00306351	0.0030881	0.00297653
		686	0.00325994	0.00312757	0.00286332	0.00285652	0.0026347	0.0026402	0.00258817	0.00256606	0.00269643	0.00284065	0.0026821	0.00271531	0.00273936	0.00265259	0.00281394	0.0026528
		685.5	0.00350817	0.00345619	0.00304154	0.00307858	0.00298917	0.00308147	0.00276947	0.00284182	0.00292803	0.0028177	0.00315901	0.00301169	0.00305027	0.00307386	0.00314611	0.00304373
		685	0.00354423	0.0032306	0.00295818	0.00294416	0.00291301	0.00301088	0.00296128	0.00285446	0.00280905	0.0028517	0.00292943	0.00293608	0.00295956	0.00298143	0.00303296	0.00292365
		684.5	0.003478	0.00332744	0.00300635	0.00309146	0.00301813	0.00293746	0.00295067	0.00308012	0.00298602	0.00294314	0.00297697	0.00306208	0.00297874	0.00302133	0.00287935	0.00302152
		684	0.00362105	0.00328555	0.00291189	0.00308747	0.00314944	0.00294874	0.00284878	0.00316663	0.00271435	0.00283489	0.00283356	0.00284003	0.0030241	0.0031369	0.00311036	0.00318191
		683.5	0.00340437	0.00339691	0.00298289	0.00307313	0.00308476	0.00302631	0.00294817	0.00287882	0.00301096	0.00277338	0.00298977	0.00284904	0.00307305	0.00302504	0.00304675	0.00304589
		683	0.00338773	0.00334306	0.00296183	0.0029066	0.00285428	0.00292977	0.00271253	0.00288633	0.00291328	0.00297538	0.00294056	0.00307068	0.00295443	0.00287909	0.00316358	0.00305045
		682.5	0.00362026	0.00340273	0.0032386	0.00317049	0.00306362	0.00298591	0.00290207	0.00316942	0.00312749	0.00295617	0.00312024	0.00320762	0.00305939	0.00321177	0.00307404	0.00314079
		682	0.00334669	0.00341953	0.00302352	0.00323607	0.00296149	0.00300726	0.00304623	0.00284855	0.0028474	0.00291596	0.00282653	0.00294778	0.00300332	0.00301844	0.00310001	0.00312454
		681.5	0.00350506	0.00348275	0.00327394	0.00313847	0.00310163	0.00295278	0.00310543	0.00312694	0.00307835	0.00311847	0.00307681	0.00291471	0.00316426	0.00312587	0.00317925	0.00305006
		681	0.00354937	0.00327616	0.00343289	0.00317137	0.00332321	0.0032307	0.00306716	0.00303974	0.0031155	0.00322134	0.00318397	0.0030444	0.00319023	0.00313729	0.00308231	0.00327608
		680.5	0.00380331	0.00366884	0.00343529	0.00338783	0.0032839	0.00320864	0.00323503	0.00307874	0.00317774	0.00322533	0.00320449	0.00314921	0.00336052	0.00333558	0.00340247	0.00332637
		680	0.00344593	0.00363501	0.00334481	0.00305058	0.00302253	0.00305728	0.00303765	0.00313847	0.00315487	0.00317424	0.00310854	0.00325443	0.00313662	0.0030198	0.00314016	0.00311052
		679.5	0.00362363	0.00343751	0.00308664	0.00324027	0.00309401	0.00330829	0.00294598	0.00309925	0.00295396	0.00304448	0.00310598	0.00305131	0.00317096	0.00327209	0.00327316	0.00318008
		679	0.0037056	0.00354752	0.00340043	0.0033181	0.00310056	0.00320538	0.0031786	0.00313231	0.00310533	0.00314097	0.00317568	0.00321036	0.00340941	0.00345433	0.00343737	0.00318556
		678.5	0.00381044	0.00354854	0.0032314	0.00330295	0.00322087	0.00306753	0.00297877	0.0032072	0.0030383	0.0031545	0.0032332	0.00313393	0.00325871	0.00336555	0.00319894	0.00340218
		678	0.00350556	0.00364556	0.00326922	0.00301268	0.00314389	0.00322001	0.00311352	0.00311297	0.00311166	0.0031114	0.00311912	0.00311842	0.00325242	0.00305016	0.00318287	0.00316433
		677.5	0.00387403	0.00349507	0.00348961	0.00354982	0.00328719	0.00324849	0.00315223	0.00334361	0.00327188	0.00328093	0.00342694	0.00341833	0.00326445	0.00330931	0.00335128	0.00355929
		677	0.00395735	0.00371161	0.00337651	0.00338446	0.00334056	0.00339733	0.00326721	0.0032941	0.00307725	0.00336894	0.00334283	0.0031792	0.00358409	0.00343938	0.00331009	0.00341201
		676.5	0.00378746	0.00370709	0.00354867	0.00332606	0.00348648	0.00326951	0.00332047	0.00327806	0.0034726	0.00342125	0.00333568	0.0033769	0.00349794	0.00340557	0.00343041	0.00354102
		676	0.00369803	0.00372918	0.00347907	0.00336813	0.00340646	0.00332003	0.00323636	0.00324546	0.00325905	0.00314976	0.00333383	0.00321471	0.00339409	0.00343753	0.00352148	0.00352028
		675.5	0.00388586	0.00381623	0.00355927	0.00346678	0.00324757	0.00361222	0.00325211	0.00341066	0.00330096	0.00349475	0.00340854	0.00325688	0.00338399	0.00335199	0.00355248	0.00347589
		675	0.00372278	0.00359562	0.00334919	0.00325057	0.00337163	0.00316989	0.00311185	0.00326836	0.00325999	0.00324395	0.00320118	0.00329916	0.00344872	0.00354081	0.00330962	0.00322747
		674.5	0.00366665	0.00363104	0.00351902	0.00364903	0.00331878	0.00321818	0.00321038	0.00323404	0.00327517	0.00322645	0.00329773	0.00341141	0.00325746	0.00334625	0.00329079	0.00347137
		674	0.00372691	0.00355368	0.00326265	0.00322061	0.00321091	0.0032415	0.00321414	0.00335352	0.00304453	0.00316655	0.0031094	0.00327741	0.00323837	0.00327963	0.00327256	0.00320639
		673.5	0.00394333	0.00391608	0.00348317	0.00349196	0.00355478	0.00334332	0.00356571	0.00340489	0.00340442	0.00353335	0.00353998	0.0036265	0.00354008	0.00362796	0.00362982	0.00360523
		673	0.00387134	0.00359583	0.00362321	0.00333576	0.00340875	0.00353085	0.00334533	0.0033146	0.00321925	0.00324361	0.00341619	0.00340742	0.00337643	0.00356819	0.00361549	0.00349468
		672.5	0.00382893	0.00382425	0.00362011	0.00350303	0.00348737	0.003389	0.00337244	0.00349838	0.00338752	0.0032403	0.00349601	0.00329238	0.00348184	0.00358289	0.00337332	0.003472
		672	0.00404971	0.0036791	0.00355593	0.00357232	0.00360259	0.0035673	0.00351975	0.00349648	0.00355676	0.00343458	0.00338577	0.0036116	0.00337197	0.00358879	0.00362139	0.00357075
		671.5	0.00415622	0.00397629	0.0037238	0.00367574	0.00359027	0.00359442	0.00360912	0.00366412	0.00343884	0.00349462	0.00374552	0.00358393	0.00369145	0.00366193	0.00385575	0.00378359
		671	0.00417412	0.0038587	0.00370646	0.00359923	0.00356057	0.00353959	0.00345765	0.00350329	0.00353881	0.0035476	0.00342663	0.0035541	0.00356086	0.00354781	0.00354212	0.00363799
		670.5	0.00395205	0.00410717	0.0037832	0.00361147	0.00364796	0.00339811	0.00359179	0.00342125	0.00345692	0.003666	0.00350994	0.00358876	0.00377524	0.00383692	0.00344395	0.00374766
		670	0.00406755	0.00397347	0.00354577	0.00364997	0.00361786	0.00361489	0.00344536	0.00354838	0.00363337	0.00360779	0.00371497	0.00366897	0.00377137	0.00370169	0.00379179	0.00370641
		669.5	0.00421396	0.00407173	0.0038171	0.00360301	0.00370706	0.00379871	0.00362329	0.00360925	0.00353009	0.0037539	0.00361463	0.00356331	0.00373688	0.0036453	0.00379023	0.00377905
		669	0.00404621	0.00395187	0.00360635	0.00364629	0.0035357	0.00353071	0.00344713	0.00351628	0.00360753	0.00360841	0.00355736	0.00369129	0.00371315	0.00353205	0.00359372	0.00366367
		668.5	0.00423233	0.0040836	0.0038598	0.00363585	0.00375886	0.00371474	0.00375398	0.00364222	0.00355987	0.00360147	0.00375281	0.00382248	0.00377338	0.0038873	0.00375994	0.00384998
		668	0.00417326	0.00410461	0.00382867	0.00378576	0.00376996	0.00367258	0.0037185	0.00355979	0.00375085	0.0036637	0.00383903	0.00388638	0.00387936	0.00364898	0.00378563	0.00369007
		667.5	0.00436898	0.00420178	0.00398559	0.00376631	0.00373228	0.003738	0.00368741	0.00391083	0.00372615	0.00381592	0.00388166	0.0036778	0.00373967	0.0037756	0.00374148	0.00379613
		667	0.0041799	0.00412429	0.00392149	0.00367594	0.00366033	0.00383386	0.00361502	0.00373983	0.00370495	0.00387847	0.0037948	0.0037156	0.00380858	0.00385852	0.00392854	0.00404707
		666.5	0.00458839	0.00447304	0.00417611	0.00410471	0.00414028	0.00416218	0.00396503	0.00413552	0.00407207	0.00408166	0.00405357	0.00404143	0.00411597	0.00423296	0.00410761	0.0042321
		666	0.00444937	0.00416545	0.00401577	0.00376693	0.00378359	0.00381334	0.00379686	0.00379529	0.0037402	0.00369824	0.00379545	0.0037473	0.00382942	0.00390966	0.00403411	0.00389205
		665.5	0.00448873	0.00440342	0.00423022	0.00416012	0.00394534	0.00396749	0.00388931	0.00394957	0.00384272	0.0039422	0.00387787	0.00400793	0.00388685	0.00407228	0.00412455	0.0040269
		665	0.00445939	0.00412988	0.00403657	0.00386891	0.00396516	0.00392394	0.00371725	0.0037267	0.00384541	0.0038746	0.00408885	0.00388594	0.003881	0.00404461	0.00390731	0.00394894
		664.5	0.00425228	0.00431816	0.00380704	0.00383467	0.00378649	0.00377419	0.00381981	0.0038826	0.00372986	0.00372346	0.00378986	0.00371795	0.00382488	0.00381717	0.00388706	0.00378289
		664	0.00452645	0.00449067	0.00417263	0.00418102	0.00404143	0.00406447	0.00404657	0.00408135	0.00402815	0.00409747	0.00420525	0.00405888	0.00405982	0.00414004	0.00421628	0.00421592
		663.5	0.00451125	0.00439037	0.00425324	0.0040899	0.00402214	0.00404289	0.00412732	0.00432231	0.00393925	0.0040409	0.0040228	0.00411412	0.00405736	0.0042803	0.00416022	0.00436161
		663	0.00451293	0.0043835	0.00392912	0.00405378	0.00405164	0.00409003	0.00397329	0.00408057	0.00392757	0.00391138	0.00405405	0.00395093	0.00405352	0.00414715	0.00392891	0.0042212
		662.5	0.00473973	0.00444409	0.00432827	0.00407788	0.00394152	0.00404482	0.00395351	0.0041512	0.00402606	0.00393463	0.00410152	0.00421519	0.00402465	0.00421741	0.00423445	0.00423228
		662	0.00457973	0.0044386	0.00438169	0.00414271	0.00411553	0.0040274	0.0041511	0.00418317	0.00410748	0.00404359	0.0040922	0.00412899	0.00404947	0.00419825	0.00427366	0.00425541
		661.5	0.00460187	0.00458416	0.0042712	0.00424877	0.00406463	0.00406941	0.0040194	0.0040606	0.00417347	0.00405216	0.00432074	0.0040813	0.0042202	0.00432174	0.00423863	0.00415745
		661	0.0048794	0.00468758	0.00445947	0.00440293	0.00435617	0.0043237	0.00416913	0.0041925	0.00413442	0.00428059	0.00434425	0.00422862	0.00438141	0.00432916	0.00451837	0.00446077
		660.5	0.0049659	0.0047819	0.00464506	0.0044439	0.00451031	0.00453477	0.00447822	0.00459724	0.00438494	0.00433876	0.00453063	0.00456804	0.0044642	0.00452582	0.0045813	0.00462021
		660	0.00497137	0.00468612	0.00438823	0.00450958	0.00419354	0.00428563	0.00430312	0.00455726	0.0042895	0.00432305	0.0045146	0.00433638	0.00420272	0.00452522	0.00440528	0.00453945
		659.5	0.0048888	0.00472492	0.00432556	0.00427654	0.00425189	0.00428731	0.00439192	0.00421466	0.00422752	0.00432561	0.00438708	0.00433816	0.00438857	0.00444547	0.00449987	0.00438093
		659	0.00497439	0.00467567	0.00442361	0.00429606	0.00444375	0.00436917	0.00430372	0.00429013	0.00405671	0.00437372	0.00429217	0.00435612	0.00450824	0.00453218	0.00443559	0.00453239
		658.5	0.00510878	0.00508076	0.00487592	0.00463768	0.00458737	0.00456791	0.00444213	0.00477397	0.00449443	0.00462047	0.0047614	0.00465791	0.00466694	0.00472367	0.00453519	0.00480124
		658	0.00508618	0.00462499	0.00453037	0.0046252	0.00461181	0.00428158	0.00434399	0.00442029	0.00439587	0.0043179	0.00438007	0.00450997	0.00443491	0.00454547	0.00452381	0.00462206
		657.5	0.00559647	0.00524516	0.00513914	0.00474091	0.00476211	0.00461186	0.0047434	0.00492063	0.00464035	0.00485694	0.00484851	0.00468342	0.00503446	0.00479506	0.00491409	0.00485746
		657	0.00533404	0.00510365	0.0049957	0.00475326	0.00451154	0.00479988	0.00474588	0.00457644	0.00472186	0.00465236	0.00474337	0.0046813	0.00467397	0.0047686	0.00483979	0.00482883
		656.5	0.00541419	0.00516817	0.00486074	0.00469114	0.00473947	0.00472089	0.00470456	0.00479616	0.00469514	0.00474978	0.00489382	0.00466369	0.00483335	0.00488825	0.00492925	0.00495852
		656	0.00555255	0.00519502	0.00496506	0.00482746	0.0048249	0.00475298	0.00491034	0.00467374	0.0046335	0.00471812	0.00474926	0.00487793	0.00494564	0.0050294	0.00487325	0.00516887
		655.5	0.00560085	0.00540486	0.0050541	0.00511517	0.00497588	0.00512861	0.00508419	0.00519779	0.0049382	0.00489194	0.00504402	0.00501175	0.00506308	0.00513236	0.00529586	0.00506787
		655	0.00579813	0.00562377	0.00530632	0.00529565	0.00518291	0.00505373	0.00500167	0.00534827	0.00511187	0.00493961	0.00515635	0.00522224	0.00520162	0.00527548	0.00520251	0.00527249
		654.5	0.00558548	0.00535215	0.00513149	0.00495697	0.00485738	0.00507555	0.00492579	0.00494723	0.00493124	0.00481938	0.00508065	0.00502563	0.00482411	0.00505918	0.00512819	0.00509744
		654	0.00574911	0.00543277	0.00510763	0.00502741	0.00508757	0.00485867	0.00483626	0.00483576	0.00492273	0.00481202	0.00489388	0.00498229	0.00483176	0.0049775	0.00506863	0.00516379
		653.5	0.00603215	0.00551703	0.0053651	0.00532199	0.00509891	0.0050646	0.00521241	0.00531028	0.00512772	0.00525635	0.00509854	0.00505978	0.00533396	0.00537089	0.00541366	0.00536049
		653	0.00596457	0.00566942	0.00538111	0.00524799	0.00532589	0.00521464	0.0051491	0.00516437	0.00516557	0.00509527	0.00525666	0.00529906	0.0052253	0.00537141	0.00526709	0.00537692
		652.5	0.00607977	0.00591809	0.00559322	0.00542522	0.00530551	0.00536284	0.00522127	0.00544381	0.00535527	0.00539935	0.00545317	0.00534778	0.00529526	0.00555937	0.00547733	0.00555947
		652	0.0061359	0.00578767	0.00558383	0.00551315	0.00530776	0.0054889	0.00526515	0.00558386	0.00542331	0.00543497	0.00543974	0.0052231	0.00547571	0.00541217	0.00557374	0.00543885
		651.5	0.00616034	0.00581786	0.00554468	0.00559752	0.00541458	0.00550861	0.00539804	0.00530773	0.00544313	0.00534348	0.00544501	0.00543437	0.00546423	0.00574268	0.00560145	0.00565264
		651	0.00636022	0.00611915	0.00570507	0.00558286	0.00558082	0.00546399	0.00547516	0.00544027	0.00546758	0.00552867	0.00579819	0.00547327	0.00552568	0.00569539	0.00580637	0.00571034
		650.5	0.00647161	0.00615412	0.00576799	0.00554636	0.00570625	0.0056105	0.00552049	0.00564454	0.00562854	0.00576466	0.00563635	0.00566247	0.00578066	0.00577206	0.00555158	0.00598824
		650	0.00647581	0.00613503	0.00589075	0.00572823	0.00566751	0.00571881	0.00566591	0.00559948	0.00567194	0.00553556	0.00563452	0.00561003	0.0055385	0.00585806	0.00570669	0.00582434
		649.5	0.00658058	0.00614695	0.00593801	0.0058218	0.00571962	0.00565663	0.00565521	0.00585457	0.00575637	0.00564102	0.00572065	0.00573867	0.00578439	0.0059208	0.00587118	0.00589269
		649	0.00674361	0.00639497	0.00611768	0.00594985	0.00599769	0.00578748	0.00573429	0.00589967	0.00579349	0.00568235	0.00588018	0.00589789	0.00594956	0.00601149	0.00604165	0.00591389
		648.5	0.00675116	0.0065399	0.00616444	0.00611755	0.00586889	0.00601244	0.00577746	0.00597215	0.00602879	0.00600971	0.00613275	0.00596063	0.00599968	0.00598367	0.00614128	0.00604656
		648	0.00727738	0.00651034	0.00647615	0.00637243	0.00617008	0.0062768	0.00619526	0.00620755	0.00607659	0.00611849	0.00614469	0.00612915	0.00628134	0.00653735	0.00635255	0.00641904
		647.5	0.00703033	0.00679288	0.0062424	0.00615824	0.00613072	0.00618434	0.00619153	0.00617394	0.00609053	0.00620188	0.00620913	0.00629269	0.00632851	0.00646557	0.00638646	0.00628862
		647	0.00712547	0.00668632	0.00634937	0.00642629	0.0063609	0.00616066	0.00634559	0.00608546	0.00617622	0.00619403	0.00631163	0.00623179	0.00630924	0.00648779	0.0063241	0.00644505
		646.5	0.00707924	0.00666858	0.0065723	0.00619747	0.00628373	0.00627911	0.00626186	0.00636292	0.00620576	0.00629056	0.00646512	0.00632723	0.00640188	0.00619479	0.00639728	0.00639755
		646	0.00738548	0.00671627	0.00662829	0.00658989	0.00646956	0.0065414	0.00644767	0.00668882	0.00637136	0.0063027	0.00645726	0.0064734	0.00654595	0.00642353	0.00668672	0.00657036
		645.5	0.0074959	0.00717513	0.00691104	0.00664884	0.00637963	0.00651223	0.00668483	0.00647615	0.00651467	0.00661291	0.00660852	0.00646239	0.00656434	0.00671832	0.00662621	0.00669773
		645	0.00744657	0.00708958	0.00640351	0.00652106	0.00644891	0.00651864	0.00635081	0.00653317	0.00634049	0.00634123	0.00650645	0.00654245	0.00645863	0.00657493	0.00662808	0.00639747
		644.5	0.00786226	0.00735138	0.0070493	0.00685412	0.00689986	0.00679028	0.00684034	0.00690725	0.00681376	0.00690817	0.00674109	0.00698455	0.00701341	0.00678236	0.00695536	0.00699873
		644	0.00763484	0.0072001	0.00699537	0.00680143	0.00664256	0.00681116	0.00663328	0.00678541	0.00652921	0.00673362	0.00658489	0.00675489	0.00683411	0.00688316	0.00682591	0.006848
		643.5	0.00792162	0.00748821	0.00721887	0.00703364	0.00688371	0.006811	0.00687982	0.00689384	0.00692111	0.00683317	0.00716473	0.00692653	0.00682625	0.00697072	0.00711129	0.00716929
		643	0.00790278	0.00752653	0.00708687	0.00697635	0.00710292	0.00684684	0.00694478	0.00693781	0.00687798	0.00678673	0.00697714	0.00696956	0.00698655	0.00719158	0.00706051	0.00703775
		642.5	0.00831183	0.0075663	0.0073571	0.0072688	0.00721855	0.00712176	0.00720674	0.00720918	0.00707656	0.00720355	0.0071045	0.00722453	0.00717623	0.00740678	0.0072579	0.00736739
		642	0.00816497	0.00765326	0.00730042	0.0073804	0.00710084	0.00730189	0.00731311	0.00716008	0.00704585	0.00710042	0.00718142	0.00713602	0.00736755	0.00710455	0.00717447	0.00721442
		641.5	0.00861163	0.00787112	0.00756885	0.00740762	0.00723977	0.00739246	0.00729228	0.0073829	0.00729349	0.00736292	0.00754978	0.00725959	0.00752373	0.00753772	0.00749392	0.00741542
		641	0.00876744	0.00782707	0.00774324	0.00756417	0.0075506	0.00746521	0.00741265	0.00772198	0.00753414	0.00761998	0.00761901	0.00745752	0.00753324	0.00763461	0.00768464	0.00760218
		640.5	0.00846429	0.00795548	0.00768733	0.00753809	0.00737721	0.00738524	0.00746198	0.00752782	0.00745012	0.00736579	0.00749871	0.00755803	0.00752458	0.00756456	0.007579	0.00763642
		640	0.0087189	0.00799589	0.00766082	0.00763418	0.00750764	0.00758147	0.00738872	0.00786603	0.00756287	0.00766662	0.0076301	0.0076065	0.0076119	0.00784537	0.00768714	0.00788646
		639.5	0.00887692	0.00820095	0.00800351	0.00792553	0.0077677	0.00781632	0.00752315	0.00768893	0.00770458	0.00761024	0.00771107	0.00778053	0.0078775	0.0078635	0.00792107	0.00785517
		639	0.00901155	0.00839997	0.00803671	0.00811865	0.00791675	0.00778372	0.00803426	0.00803289	0.00779951	0.00794203	0.00775924	0.00783509	0.00797633	0.00803175	0.00799487	0.00806915
		638.5	0.0092009	0.00846659	0.00809025	0.00807147	0.0080311	0.00799874	0.00817813	0.00801235	0.00809228	0.00798532	0.0080456	0.00806002	0.00804188	0.00826666	0.00816283	0.00814115
		638	0.00915537	0.00850457	0.00809586	0.00780467	0.00795007	0.00797412	0.00787486	0.00790504	0.00817507	0.00798672	0.0079974	0.0080683	0.00801588	0.00800858	0.00818306	0.00806029
		637.5	0.00916309	0.00869661	0.00825255	0.0080903	0.00790125	0.00796961	0.00811047	0.00804396	0.00804325	0.00799323	0.00809454	0.00800228	0.00817739	0.00815856	0.0081718	0.00823603
		637	0.00946377	0.0088352	0.00856107	0.0083773	0.00824608	0.00840736	0.00831951	0.0082511	0.00831244	0.00828006	0.00826756	0.00840963	0.00835904	0.00844439	0.0084186	0.00839261
		636.5	0.00960785	0.00894823	0.00842148	0.00845051	0.00831759	0.00837498	0.0083753	0.00841111	0.00829941	0.00824928	0.00846556	0.00831144	0.0083863	0.00848594	0.00845967	0.0084398
		636	0.00969262	0.00895346	0.00849808	0.00858135	0.00838015	0.00855687	0.00828787	0.00844233	0.00832885	0.00859991	0.00844046	0.00849491	0.0085339	0.00863463	0.00849552	0.00858341
		635.5	0.00963376	0.00916497	0.00882881	0.00855721	0.00858982	0.00858533	0.00851384	0.00853179	0.00836659	0.0085036	0.00865356	0.00864577	0.00842845	0.00869896	0.00865882	0.00879935
		635	0.00986546	0.00909346	0.00877389	0.00870345	0.00854003	0.00862848	0.00851608	0.00840971	0.00848562	0.00855531	0.00847541	0.00854246	0.00868832	0.00888572	0.00877582	0.00874697
		634.5	0.00943303	0.00878551	0.00842541	0.00838627	0.00811069	0.0082697	0.0082368	0.00832782	0.00811214	0.00826785	0.00837783	0.0083607	0.00831318	0.00838934	0.0084336	0.00847063
		634	0.00999269	0.00925487	0.00899152	0.00879146	0.008704	0.00862277	0.00852942	0.00890207	0.00855109	0.00867688	0.00875614	0.00865314	0.00865829	0.00892043	0.00869938	0.00881415
		633.5	0.0100712	0.00915765	0.00895397	0.00891026	0.00878873	0.0088394	0.00884244	0.00883948	0.00861966	0.00874837	0.00886218	0.00886904	0.00870429	0.00876707	0.00892054	0.00883768
		633	0.0101672	0.00921661	0.00898877	0.00888788	0.00880255	0.0087629	0.00896063	0.00874837	0.00874724	0.00887433	0.00885362	0.00883037	0.00893431	0.00900156	0.00889087	0.0089305
		632.5	0.0102252	0.00969749	0.00915392	0.00888791	0.00904342	0.00895481	0.00890614	0.00891848	0.00899091	0.00892165	0.00885948	0.00891673	0.00887383	0.00897722	0.00921312	0.00905957
		632	0.010149	0.00951758	0.00915064	0.00895423	0.00894163	0.00894419	0.00890672	0.00895405	0.00886096	0.00869547	0.00892551	0.00903822	0.00931183	0.00903129	0.00903074	0.00917605
		631.5	0.0103079	0.00959779	0.00926071	0.00899379	0.00900082	0.00895116	0.00889177	0.00906113	0.00881655	0.0089588	0.00891282	0.00886883	0.00899638	0.00914757	0.00914596	0.00909499
		631	0.0105226	0.00966525	0.00941075	0.00915773	0.00920296	0.00917031	0.00908064	0.00927785	0.00917594	0.00914398	0.00907718	0.00928314	0.00918625	0.00943848	0.00929313	0.00938761
		630.5	0.0104061	0.00968331	0.00938742	0.00914208	0.00914136	0.00899395	0.00903864	0.00922155	0.00905276	0.00910655	0.0091976	0.00905963	0.00914744	0.00926658	0.00926497	0.00945581
		630	0.0104397	0.00982902	0.00930995	0.00924783	0.00914921	0.00915863	0.00908511	0.00927155	0.00903666	0.00904329	0.00916018	0.00920881	0.00916227	0.00938512	0.00912381	0.0094661
		629.5	0.0102086	0.00957516	0.00911939	0.00916782	0.00910932	0.00917562	0.0088738	0.00903354	0.00899186	0.00914488	0.00919093	0.00898097	0.00907884	0.00927846	0.00925746	0.00909452
		629	0.010164	0.00959581	0.00925259	0.00912122	0.00906203	0.00902122	0.00892181	0.00902643	0.00892157	0.00901182	0.00900172	0.00908537	0.00911278	0.00914284	0.0093455	0.00935132
		628.5	0.0106724	0.00990007	0.00951383	0.0095152	0.00941782	0.00926518	0.00931553	0.00941065	0.00928531	0.00938272	0.00937695	0.00934812	0.00951719	0.00944689	0.00955534	0.0095623
		628	0.0106539	0.0100061	0.00953243	0.00946067	0.00943983	0.00944721	0.00937782	0.00953449	0.00936476	0.00940324	0.00943014	0.00946052	0.00943509	0.00939943	0.0096458	0.00951343
		627.5	0.0108559	0.0101999	0.00978171	0.00943078	0.00959882	0.00953756	0.0095033	0.00959258	0.0091743	0.00946115	0.00960631	0.00957305	0.00951793	0.00967918	0.00961314	0.00960015
		627	0.0109196	0.0101349	0.00971301	0.00982311	0.00962473	0.00950608	0.00945726	0.00953597	0.00942835	0.00948644	0.00958652	0.00959795	0.00959239	0.00962799	0.00989366	0.00966157
		626.5	0.0108404	0.0101165	0.0097932	0.0095658	0.00966089	0.00942858	0.00943038	0.00967592	0.00939988	0.00957432	0.00951941	0.00940631	0.00970615	0.00975489	0.00959769	0.00971579
		626	0.0110326	0.0102286	0.00982256	0.00985658	0.00965533	0.00981043	0.0094629	0.00951761	0.00960152	0.00958347	0.00953513	0.00950933	0.00978824	0.00963336	0.00991093	0.00962092
		625.5	0.0110864	0.01029	0.0100503	0.0100457	0.00971197	0.00965573	0.00983794	0.00970758	0.00955609	0.00969289	0.009717	0.00964866	0.00958056	0.00986058	0.0098286	0.009826
		625	0.0111326	0.0104541	0.0100167	0.00972717	0.00970673	0.00960719	0.00970483	0.00976688	0.00967881	0.009583	0.00975298	0.00970379	0.00978422	0.00996019	0.0100838	0.00963926
		624.5	0.0110294	0.0104813	0.0101996	0.0100717	0.00982944	0.0097268	0.00975608	0.00996003	0.00957773	0.00995878	0.0099101	0.00976995	0.0100126	0.00992793	0.00985529	0.00994363
		624	0.0111996	0.0104063	0.0100111	0.0100203	0.00982102	0.00978263	0.00984573	0.00974716	0.00956993	0.00980357	0.00975391	0.00982534	0.00970001	0.00979717	0.00989249	0.00999399
		623.5	0.0113251	0.0105221	0.010324	0.0101966	0.0100295	0.00980413	0.00981504	0.0100387	0.00990502	0.00992247	0.0101291	0.0099345	0.0100585	0.0100657	0.0100127	0.0102001
		623	0.011244	0.010656	0.0102713	0.00997057	0.00988569	0.00993005	0.00974181	0.0100256	0.0100148	0.00973252	0.0098617	0.00988579	0.00998551	0.0100719	0.0100848	0.0099844
		622.5	0.0112084	0.0104052	0.0100917	0.0102004	0.0101017	0.00985592	0.00993291	0.00998856	0.00977209	0.0101798	0.00998906	0.0100628	0.010012	0.0101606	0.00994355	0.0100732
		622	0.0115226	0.0107745	0.01023	0.00994038	0.0100672	0.0100344	0.0099238	0.0101074	0.00986824	0.0099297	0.0101578	0.0101323	0.010143	0.0102634	0.0103248	0.0102491
		621.5	0.0114027	0.0106671	0.0103452	0.0101233	0.0100426	0.0101724	0.0100446	0.00997791	0.0100632	0.00988322	0.0101164	0.0100805	0.00998614	0.0100694	0.0102058	0.0102367
		621	0.0114585	0.0110026	0.0103657	0.0104319	0.0101841	0.0101658	0.010268	0.0103684	0.0103627	0.0101287	0.0102803	0.010222	0.0103321	0.0104272	0.0103574	0.0106136
		620.5	0.0114291	0.0107545	0.0104243	0.0103513	0.0102343	0.0100767	0.0101525	0.0101867	0.0101615	0.010039	0.0101422	0.0102172	0.0102407	0.0102712	0.010489	0.010193
		620	0.0116024	0.0107373	0.0105542	0.0103231	0.0101705	0.0102648	0.0102314	0.0103547	0.0100766	0.010173	0.0102284	0.0102072	0.0101624	0.0104652	0.0103482	0.0103568
		619.5	0.0116195	0.0108253	0.0103484	0.0103269	0.0102277	0.010157	0.0100793	0.0100452	0.0102016	0.010181	0.010154	0.0102375	0.0103096	0.0102768	0.0103685	0.0101961
		619	0.0116989	0.0109722	0.0104926	0.0104111	0.0103117	0.0103738	0.0103655	0.0103172	0.0102499	0.0101725	0.0102604	0.0103547	0.0102763	0.0104945	0.0104923	0.0103767
		618.5	0.0116588	0.0108954	0.0105967	0.0103178	0.0103866	0.0102428	0.0104694	0.0101928	0.0101552	0.0101404	0.0103801	0.0103466	0.0102214	0.0103781	0.0104747	0.0103991
		618	0.0116721	0.010865	0.0108072	0.0104834	0.0104445	0.0102854	0.0103076	0.0104075	0.0104202	0.0103478	0.0104178	0.0103939	0.0104232	0.0107905	0.0104241	0.0105028
		617.5	0.0117189	0.0110723	0.0106764	0.0105519	0.0105071	0.0105233	0.010274	0.010495	0.010423	0.0102947	0.0105335	0.0104245	0.0104909	0.010437	0.010551	0.0107242
		617	0.0115937	0.0108726	0.010498	0.0102782	0.0102341	0.0101297	0.0102192	0.0101544	0.0100857	0.0100627	0.0102637	0.0102569	0.0102603	0.0104318	0.0102884	0.0103428
		616.5	0.0116467	0.0111915	0.0107342	0.0106919	0.0104122	0.0104719	0.0103166	0.0103941	0.0102627	0.0102164	0.0103753	0.010353	0.0104317	0.0106373	0.0103944	0.010621
		616	0.0119403	0.0112814	0.0109865	0.0108905	0.0105862	0.0106147	0.0105769	0.0106531	0.0105552	0.0105899	0.0105357	0.0106047	0.0107819	0.0105399	0.0106172	0.010946
		615.5	0.0118921	0.0112853	0.0108516	0.0108679	0.0105915	0.0106404	0.0105048	0.0106502	0.010453	0.0105378	0.0104978	0.0105303	0.0105532	0.010479	0.0106369	0.0107145
		615	0.0119279	0.0110687	0.0109126	0.0106355	0.01051	0.0107179	0.0105428	0.0105572	0.0106864	0.0104037	0.0104531	0.0103491	0.0105737	0.0106332	0.0107746	0.0106888
		614.5	0.0122114	0.0114109	0.0109712	0.0108181	0.0107023	0.0107326	0.0107027	0.010728	0.0107073	0.0106994	0.0107781	0.0106726	0.0108307	0.0108126	0.0108465	0.0108809
		614	0.0119419	0.011364	0.0110784	0.0110314	0.0108049	0.0108217	0.0109479	0.0108287	0.010737	0.0106925	0.0106734	0.0108627	0.0109151	0.0110203	0.0108177	0.0109903
		613.5	0.012213	0.0116282	0.0113269	0.0110309	0.0110224	0.0107806	0.0107074	0.0107543	0.0108284	0.0109458	0.0107919	0.010779	0.0109288	0.0110005	0.0111225	0.010869
		613	0.0119797	0.0114051	0.011173	0.0109673	0.0108581	0.0105691	0.0107478	0.0105442	0.0105574	0.0106218	0.0106374	0.0106488	0.0106885	0.0107084	0.0107853	0.0108061
		612.5	0.0123208	0.0114703	0.0112541	0.0110112	0.0108991	0.010969	0.0109561	0.010833	0.0109879	0.010728	0.0109291	0.0107634	0.0108921	0.010951	0.0110425	0.0110581
		612	0.0121961	0.0117746	0.0112538	0.0110637	0.0109274	0.0109265	0.0108401	0.0109068	0.0109115	0.0110437	0.0109282	0.0109138	0.0110073	0.0111036	0.011078	0.0110837
		611.5	0.0124314	0.0117596	0.0112329	0.0112713	0.0111279	0.0109916	0.0109515	0.0111558	0.0110279	0.0109995	0.0109869	0.0110444	0.0109584	0.0111719	0.0110722	0.0110402
		611	0.012409	0.011754	0.0113592	0.0112229	0.0112855	0.0111641	0.0111296	0.0111104	0.0110474	0.0112115	0.0111298	0.0110804	0.0112001	0.0112835	0.0112027	0.0112012
		610.5	0.0122843	0.0117486	0.0112302	0.0111392	0.0107474	0.0109739	0.0110207	0.0109974	0.0108363	0.0108892	0.0110128	0.0108777	0.0112388	0.011114	0.0109788	0.0110859
		610	0.0125517	0.011898	0.0114518	0.0112981	0.0112209	0.0111509	0.0111188	0.0111427	0.0111065	0.011152	0.0112272	0.0110869	0.0112221	0.0113238	0.0112081	0.011187
		609.5	0.0124582	0.0118898	0.0114401	0.0114192	0.0111509	0.0112002	0.0110855	0.0111948	0.0110547	0.0110624	0.0113401	0.0111215	0.0111972	0.0112291	0.0114007	0.0113112
		609	0.0124566	0.0120224	0.0115241	0.0113447	0.011348	0.0112191	0.0111016	0.0112317	0.0112732	0.0110987	0.0113131	0.0112139	0.011221	0.0113999	0.0113025	0.0113044
		608.5	0.0127731	0.0120197	0.0118017	0.0115487	0.0114494	0.0113606	0.0113157	0.0113715	0.0114215	0.0113638	0.0114024	0.0114508	0.0113545	0.011497	0.0115071	0.0115302
		608	0.0126894	0.0120279	0.0116873	0.0115515	0.0115477	0.0115765	0.0113674	0.0115392	0.0114171	0.0113176	0.0113641	0.0114649	0.0115061	0.0115858	0.0114135	0.0114433
		607.5	0.0126323	0.0120204	0.0118458	0.0115004	0.0114534	0.0112241	0.011361	0.0114359	0.0113081	0.0113745	0.0114261	0.0114066	0.0112376	0.0115371	0.0115693	0.011578
		607	0.0127888	0.0124435	0.0119707	0.0117582	0.0116127	0.0116441	0.0116723	0.0114786	0.0114279	0.0113933	0.0115585	0.0117521	0.0116505	0.0115921	0.0117285	0.0117622
		606.5	0.0127821	0.0122613	0.0118922	0.0117352	0.0115374	0.0114102	0.0114702	0.0114562	0.0113782	0.0113199	0.0116052	0.0114406	0.01158	0.0117211	0.0116556	0.011677
		606	0.0129192	0.01243	0.0120021	0.0118361	0.0118004	0.0115649	0.0114893	0.0117733	0.0115051	0.0116252	0.0116661	0.0116935	0.0115823	0.0118496	0.0118079	0.0118229
		605.5	0.0128321	0.0123829	0.0119678	0.0116949	0.0116391	0.0116454	0.0116256	0.0117301	0.0115488	0.0117924	0.0116776	0.0117296	0.0116963	0.0116974	0.0118396	0.0117407
		605	0.0126829	0.0123568	0.0119134	0.0117292	0.0117119	0.0114652	0.0114469	0.0117356	0.0115418	0.0115094	0.0115587	0.0115494	0.0116685	0.0116496	0.0117302	0.0116129
		604.5	0.0130127	0.0126047	0.0120845	0.0120449	0.0119612	0.0117439	0.0117147	0.0118248	0.0116104	0.011866	0.0117818	0.0117889	0.0118019	0.0118792	0.0119772	0.0119657
		604	0.0128971	0.012534	0.0122917	0.0120625	0.0118648	0.0118655	0.0117928	0.0118988	0.0115887	0.0117889	0.0118047	0.0117159	0.0120017	0.0119716	0.0118334	0.0119452
		603.5	0.0132292	0.0126271	0.012317	0.0122618	0.0120977	0.0118327	0.0118663	0.0119704	0.0120636	0.011772	0.0119965	0.0119991	0.0120128	0.0119233	0.012131	0.0120421
		603	0.0130083	0.012444	0.0123222	0.0120373	0.0118744	0.0119404	0.0119024	0.0119185	0.0119582	0.0117473	0.0118969	0.0119321	0.0118748	0.0120269	0.0120844	0.0121128
		602.5	0.0131666	0.0129222	0.0123367	0.0123132	0.0121966	0.0120776	0.0120354	0.0121716	0.0120857	0.011905	0.0120292	0.0120454	0.0122321	0.0121395	0.0121619	0.0120456
		602	0.0131968	0.0127597	0.0122715	0.0123339	0.0120414	0.0121888	0.0120056	0.012098	0.0118697	0.0119762	0.0121387	0.0120007	0.0121658	0.0120793	0.0123782	0.0121244
		601.5	0.0134576	0.0129032	0.0127313	0.012267	0.0123407	0.0122633	0.0123093	0.0122852	0.012383	0.0122142	0.0123592	0.0122314	0.012441	0.0125096	0.0123698	0.0125372
		601	0.0134794	0.0130006	0.0126938	0.0124533	0.0123193	0.0123331	0.0123411	0.0125103	0.0122123	0.012436	0.0123348	0.0123736	0.0123526	0.0124766	0.012609	0.0125519
		600.5	0.0135418	0.0130952	0.0129442	0.012614	0.0125921	0.0124475	0.012366	0.0125326	0.0122799	0.0124871	0.0126517	0.0125272	0.0124629	0.0125411	0.0126534	0.0127215
		600	0.0135364	0.0132486	0.0127619	0.012763	0.0124662	0.0124017	0.0126035	0.0126901	0.0124571	0.012482	0.0125149	0.0125032	0.0125875	0.0126531	0.0126415	0.0125355
		599.5	0.0137278	0.0133257	0.0129508	0.012703	0.0126658	0.0126252	0.0126431	0.0126922	0.0126649	0.0126123	0.0126171	0.0125488	0.0127297	0.0128183	0.0128173	0.0127327
		599	0.0135693	0.0134114	0.0130248	0.012871	0.0128451	0.012549	0.0127062	0.0127269	0.0125971	0.0127348	0.0127944	0.0127167	0.0127865	0.0127506	0.0127186	0.0127627
		598.5	0.0140123	0.0134874	0.0131443	0.0131111	0.0128784	0.0128101	0.0127094	0.0127582	0.0127224	0.0129694	0.0129132	0.0127177	0.0128232	0.0128641	0.012946	0.0128663
		598	0.01399	0.0135888	0.0131494	0.0130604	0.0130466	0.0128378	0.0130288	0.0127888	0.012909	0.012889	0.0129904	0.0129316	0.0129975	0.0131959	0.0130866	0.0129558
		597.5	0.0138838	0.0136845	0.013281	0.013107	0.0130358	0.012966	0.0129522	0.0129523	0.0128924	0.0128278	0.0129094	0.0130013	0.0129285	0.0131931	0.0129439	0.0131256
		597	0.0138976	0.013652	0.0133212	0.0131944	0.0128931	0.0128413	0.0129962	0.0129449	0.0128081	0.0127169	0.0129756	0.0129294	0.0130641	0.0130902	0.0131612	0.0131322
		596.5	0.014108	0.01391	0.0134007	0.0134787	0.0130338	0.0130178	0.0131425	0.013003	0.0130314	0.0131361	0.0130936	0.0132005	0.0133518	0.0133577	0.0131097	0.0131489
		596	0.0143452	0.0139458	0.0133912	0.0134035	0.0132877	0.0131551	0.0131333	0.0133109	0.0131141	0.0130914	0.0131924	0.0132159	0.0133414	0.0132245	0.0132368	0.0133518
		595.5	0.0141974	0.0139698	0.0135106	0.0134325	0.0135888	0.0131715	0.0132196	0.0134477	0.0133585	0.0131383	0.0133006	0.0134082	0.0132938	0.0135829	0.013526	0.0135001
		595	0.0143696	0.0141579	0.0136784	0.0135254	0.01356	0.0134148	0.0134394	0.013432	0.0133862	0.0133461	0.0135904	0.0134507	0.013525	0.0136223	0.0135115	0.0135114
		594.5	0.0144632	0.0143419	0.0138608	0.0137125	0.0136631	0.0137811	0.0135809	0.0136154	0.013464	0.0137622	0.0135815	0.0136372	0.0136149	0.013706	0.0137833	0.0137552
		594	0.0146074	0.0145205	0.0140644	0.0140285	0.013957	0.0136871	0.013877	0.0139243	0.0136507	0.0139098	0.013802	0.0138269	0.0138943	0.013996	0.0138499	0.0139382
		593.5	0.0148242	0.0145478	0.0140155	0.0140051	0.0137083	0.0137729	0.0137373	0.0139155	0.0138711	0.0138122	0.0139028	0.0140021	0.01388	0.0140675	0.0140115	0.0139895
		593	0.0149161	0.014672	0.0142618	0.0141211	0.0142156	0.0139357	0.0139367	0.0139755	0.0138927	0.0138018	0.0139586	0.0140517	0.0139388	0.0142929	0.0142209	0.0143396
		592.5	0.0149567	0.0147128	0.0144102	0.0140652	0.0139548	0.0139449	0.0140377	0.0141073	0.0139152	0.0140974	0.0140698	0.014074	0.0143183	0.0140535	0.0141651	0.0142425
		592	0.0149776	0.0146643	0.0144577	0.014279	0.0142857	0.0142887	0.0143361	0.0140705	0.0141983	0.014234	0.0142489	0.0143269	0.0141802	0.0143846	0.0142781	0.0143789
		591.5	0.0151346	0.014725	0.0143016	0.0143772	0.0140596	0.0140417	0.0142639	0.0142054	0.0141865	0.0141385	0.0144525	0.0142284	0.0142793	0.0144214	0.0142798	0.0144668
		591	0.0151988	0.0147924	0.0145875	0.0142627	0.0142328	0.0143276	0.0144726	0.0142307	0.0144348	0.0142881	0.0145606	0.0143463	0.0142578	0.0144666	0.0144901	0.0143811
		590.5	0.0152364	0.0148684	0.0145433	0.0144665	0.0142144	0.0142993	0.0145694	0.01424	0.0144894	0.0142099	0.0146895	0.0142532	0.0144142	0.0145707	0.0150068	0.0144957
		590	0.0151009	0.0152593	0.0146858	0.0145656	0.014649	0.0143911	0.0146682	0.0145199	0.0146323	0.014479	0.0146149	0.0142463	0.0145041	0.0144018	0.0147294	0.0146403
		589.5	0.0154678	0.0154046	0.0152398	0.0150378	0.0149137	0.0148982	0.0147126	0.0149256	0.0149536	0.0148032	0.015024	0.0149862	0.015074	0.0149702	0.0149215	0.0151385
		589	0.0156758	0.015601	0.0153747	0.0150738	0.0150697	0.0148763	0.0150045	0.0151496	0.0149009	0.0150362	0.0150645	0.0148624	0.0150101	0.0152281	0.0153456	0.0151891
		588.5	0.0158346	0.0158047	0.0155192	0.015234	0.0151771	0.0150881	0.0151468	0.0150452	0.0152063	0.0150036	0.0153583	0.0151625	0.0153472	0.0154304	0.0153705	0.0152572
		588	0.0157567	0.0158063	0.0154648	0.015278	0.0152278	0.0151707	0.0150296	0.0151701	0.0151637	0.0152231	0.0152649	0.0152985	0.0153555	0.0153906	0.015414	0.0156217
		587.5	0.0160299	0.0161307	0.0156628	0.0155759	0.015545	0.0155414	0.0155502	0.0158048	0.0155744	0.0155303	0.0156539	0.0156045	0.0156976	0.0155544	0.0157316	0.0157431
		587	0.0159705	0.0164048	0.0158834	0.0156661	0.0155279	0.0154883	0.015589	0.015684	0.0155267	0.0156074	0.0156783	0.0156832	0.0156071	0.0159521	0.0157069	0.0158448
		586.5	0.0162927	0.0165344	0.0161594	0.0159661	0.0159516	0.0159045	0.0157994	0.0157943	0.0157756	0.015859	0.0159934	0.0159023	0.0159116	0.0158882	0.016122	0.0161174
		586	0.0164542	0.016698	0.0163837	0.016241	0.0160545	0.0161276	0.0161068	0.0161262	0.0159224	0.0161209	0.0160393	0.0162401	0.0161454	0.0162136	0.0163412	0.0164482
		585.5	0.0164947	0.0165681	0.0164403	0.01616	0.0160153	0.0162004	0.0161127	0.0161521	0.0161624	0.0162361	0.0160816	0.0162738	0.0162631	0.0164233	0.0164315	0.0163786
		585	0.0164419	0.0167173	0.0165592	0.016409	0.0164461	0.0162054	0.0161407	0.0163404	0.0161576	0.0163261	0.0162665	0.0163395	0.0162495	0.0163481	0.016492	0.0164832
		584.5	0.0166349	0.0168496	0.0166599	0.0164763	0.0165012	0.016222	0.016192	0.0163352	0.0163522	0.0163654	0.0164595	0.0163211	0.0165064	0.0165391	0.0165812	0.0165739
		584	0.0170348	0.0173645	0.0169743	0.0166884	0.0166237	0.0167319	0.0166542	0.0167112	0.0166814	0.016673	0.016783	0.016896	0.0166392	0.0169748	0.0171667	0.0170974
		583.5	0.0168673	0.0172635	0.0170015	0.0169623	0.016771	0.0167929	0.0167074	0.0170016	0.0168354	0.0167204	0.0168257	0.0168399	0.0168323	0.0171007	0.0169901	0.0172343
		583	0.0168905	0.0176393	0.0172453	0.0171208	0.0170139	0.0169777	0.0166763	0.0169952	0.0166507	0.0170865	0.0167981	0.0171111	0.0172815	0.0173664	0.016894	0.0172907
		582.5	0.0170224	0.017703	0.0176313	0.0173809	0.0172071	0.0172819	0.0167374	0.0173595	0.0169687	0.0173607	0.0169479	0.0172556	0.0174214	0.0175524	0.0172239	0.0175896
		582	0.0172566	0.0180313	0.0175493	0.017634	0.0174635	0.0174024	0.016998	0.0176895	0.017031	0.0175097	0.0171415	0.0175368	0.0176033	0.017829	0.0174696	0.0177101
		581.5	0.017693	0.0180885	0.0178953	0.017769	0.0175566	0.0175418	0.0173168	0.017639	0.0173234	0.0177157	0.0173074	0.0177527	0.0179121	0.0179505	0.0175961	0.0178133
		581	0.0178401	0.0181146	0.0178085	0.0178082	0.0178099	0.0178356	0.0174614	0.0177568	0.0175395	0.0175716	0.0178604	0.0177447	0.0178307	0.0179169	0.0178295	0.0180487
		580.5	0.0177658	0.0182144	0.018058	0.0179804	0.0177356	0.0177343	0.0179832	0.0178008	0.0179814	0.0179225	0.0179818	0.0179491	0.0178854	0.0180426	0.0180878	0.0181888
		580	0.0180598	0.0185794	0.0183396	0.0180912	0.0180085	0.0180565	0.0180373	0.0180033	0.0179046	0.0180635	0.0182795	0.0181913	0.0181864	0.0182548	0.0184015	0.0182658
		579.5	0.0181293	0.0187848	0.0183734	0.0184406	0.0182198	0.0182032	0.0180813	0.01826	0.0181559	0.0183113	0.0182713	0.0182616	0.0185146	0.0185583	0.0185186	0.0185464
		579	0.0181245	0.0187866	0.0185247	0.0184838	0.0182801	0.0182406	0.0182963	0.018353	0.0181513	0.0185471	0.0184108	0.0184645	0.0184934	0.018544	0.0186338	0.0185495
		578.5	0.0185041	0.0189413	0.018822	0.0187491	0.0187238	0.0186137	0.0186371	0.0185069	0.0185531	0.0186412	0.0187578	0.0188392	0.0185948	0.0189761	0.0190676	0.0190222
		578	0.0186113	0.0193064	0.0191518	0.019005	0.018828	0.0187821	0.0187443	0.0188989	0.0188996	0.0189416	0.0191959	0.0189232	0.0190276	0.0192413	0.0193527	0.0194342
		577.5	0.0185725	0.0193017	0.0191282	0.0189488	0.0189382	0.0190203	0.0190248	0.0190251	0.0188503	0.0190573	0.0189568	0.0191109	0.0192456	0.0191853	0.0194351	0.0192305
		577	0.018876	0.0193818	0.0193548	0.0192411	0.0190686	0.0190976	0.0191815	0.0190788	0.0190783	0.0192287	0.0192452	0.0192455	0.0193536	0.0195065	0.0194614	0.0195048
		576.5	0.0190635	0.0195894	0.0194782	0.0194254	0.0193373	0.0193378	0.0192632	0.0193411	0.0192943	0.0193154	0.0193617	0.0195092	0.0193468	0.0194871	0.0195887	0.019556
		576	0.0192677	0.0200682	0.0197984	0.0197019	0.0195513	0.0196254	0.0197483	0.019724	0.0195687	0.0198177	0.0199424	0.0197143	0.020001	0.0199585	0.0199998	0.0201144
		575.5	0.0194389	0.0202821	0.0200427	0.0198837	0.01981	0.0198031	0.0199811	0.0197663	0.0200023	0.0199531	0.0199154	0.0199476	0.0201127	0.020223	0.0203004	0.0201442
		575	0.0195282	0.0204339	0.0201793	0.0201514	0.019933	0.0200484	0.0200863	0.020159	0.0200704	0.0199764	0.020256	0.0201369	0.0203427	0.0203272	0.0204184	0.0204989
		574.5	0.0193678	0.0203534	0.0203451	0.0200277	0.0201994	0.0201454	0.0200638	0.0201951	0.019967	0.0201336	0.0202077	0.0201495	0.0203436	0.0204354	0.0205403	0.0204139
		574	0.0196096	0.0206785	0.0203483	0.020293	0.0201914	0.0202451	0.0202269	0.0202695	0.0202894	0.0200683	0.0203117	0.0202989	0.0204629	0.0206692	0.0206107	0.0206981
		573.5	0.019786	0.0208094	0.0205036	0.0204849	0.0204497	0.0204985	0.020423	0.0204768	0.0204138	0.020575	0.020623	0.0205654	0.0207538	0.0208617	0.0209331	0.020846
		573	0.0201655	0.020795	0.0208074	0.0206213	0.0206708	0.0206358	0.0204623	0.0206688	0.020837	0.0207532	0.0208179	0.0207425	0.0207915	0.0208808	0.0209332	0.0210497
		572.5	0.0199561	0.0206605	0.0206957	0.0206703	0.0205118	0.0204382	0.0203994	0.0205552	0.0204913	0.0206835	0.0205537	0.0206318	0.0207199	0.0209453	0.0210839	0.0209071
		572	0.0201807	0.0212204	0.0210454	0.0209369	0.0207724	0.0207947	0.0208432	0.0210412	0.0209471	0.0208981	0.0210498	0.0210939	0.0210698	0.0213507	0.0212905	0.0213367
		571.5	0.0203623	0.0211923	0.021114	0.0208504	0.0209088	0.0208597	0.0209231	0.0209687	0.0207844	0.0209482	0.0211308	0.0210766	0.0213908	0.0213374	0.0213328	0.0214736
		571	0.0205381	0.0214529	0.0214137	0.0210636	0.021117	0.021121	0.0211736	0.0212044	0.021261	0.0212739	0.021314	0.0213012	0.0213472	0.0216099	0.0215718	0.0215806
		570.5	0.0208188	0.0218641	0.0218161	0.0214341	0.0214473	0.0215645	0.0213952	0.0215917	0.0214183	0.0213206	0.0217411	0.0217142	0.0216186	0.0218613	0.0219017	0.021766
		570	0.0207093	0.0217323	0.0215607	0.0216432	0.021344	0.0213591	0.021497	0.0215587	0.0214614	0.0216769	0.0216363	0.0215713	0.0216534	0.0217306	0.021875	0.0218801
		569.5	0.0209348	0.0219428	0.0217034	0.0217456	0.0215347	0.0216288	0.0215099	0.0216068	0.0215182	0.021735	0.0216888	0.0219815	0.0217586	0.0220314	0.0219623	0.0219939
		569	0.0207919	0.0220806	0.0218786	0.0217139	0.0219153	0.0215633	0.0216637	0.0218138	0.0217895	0.0217456	0.0220984	0.0219532	0.0220893	0.0221061	0.0220981	0.0222335
		568.5	0.0208856	0.0220643	0.0218176	0.021872	0.0216957	0.0215962	0.0217756	0.0218531	0.0216672	0.0216833	0.0219691	0.0220823	0.022065	0.0221981	0.0221156	0.0221754
		568	0.0211164	0.0224103	0.0221732	0.0220223	0.0220842	0.0220584	0.0219423	0.0220964	0.0221817	0.0220686	0.0220912	0.022146	0.0223301	0.0224751	0.0223802	0.0224295
		567.5	0.0212127	0.022329	0.0220749	0.0221572	0.0220577	0.0222231	0.0221454	0.0222385	0.0220832	0.022129	0.0224014	0.0222775	0.0224626	0.0224766	0.0225795	0.0225005
		567	0.0210649	0.0222955	0.0221915	0.0221031	0.0219407	0.0219859	0.022051	0.0221608	0.0219029	0.0222161	0.0221636	0.0222886	0.0223768	0.0225816	0.022555	0.022516
		566.5	0.0212637	0.0225257	0.0221853	0.0221815	0.0223518	0.0221316	0.0222792	0.022315	0.0220856	0.0222471	0.0223153	0.022584	0.0226507	0.0225591	0.0226498	0.0229068
		566	0.0211769	0.0226214	0.0224256	0.0224481	0.0224877	0.0224673	0.0220946	0.0224447	0.02219	0.0222761	0.0227184	0.0226607	0.0227713	0.0227866	0.0229251	0.0227996
		565.5	0.0211677	0.0224341	0.0222857	0.0222157	0.0222508	0.0222717	0.0222867	0.0223657	0.0223611	0.0224086	0.0224382	0.0224797	0.0226621	0.0227533	0.0227787	0.0228665
		565	0.0214847	0.0227012	0.0227058	0.0227741	0.0225201	0.0225753	0.0224669	0.0227508	0.0227013	0.0226683	0.0226469	0.0226818	0.0227517	0.0228559	0.023327	0.023062
		564.5	0.0214366	0.0227426	0.0225586	0.0225824	0.0225038	0.0224224	0.0226149	0.0226532	0.022498	0.02251	0.0229033	0.0228314	0.0229334	0.0229123	0.0228966	0.0230438
		564	0.0214995	0.0225995	0.0225466	0.0226581	0.0224265	0.0225755	0.0224343	0.0226006	0.0226623	0.0225713	0.0226714	0.0226129	0.0228063	0.0229596	0.023013	0.0232661
		563.5	0.0215455	0.0228876	0.0227087	0.0226079	0.022657	0.0225143	0.0225599	0.0227448	0.0226859	0.022678	0.0228323	0.0229171	0.0229986	0.0232144	0.023409	0.0234174
		563	0.0217097	0.0228815	0.0230859	0.0227891	0.0227933	0.0227051	0.0227139	0.0227579	0.0226872	0.0228459	0.0231104	0.02303	0.023175	0.0233284	0.0233616	0.0233343
		562.5	0.0216557	0.0227508	0.0226748	0.0227957	0.0226285	0.0226867	0.0226499	0.022951	0.0227017	0.0229303	0.0229371	0.0229586	0.02304	0.0233129	0.0231727	0.0233067
		562	0.0216303	0.0230381	0.0228417	0.0226777	0.022641	0.0224621	0.0227806	0.0228801	0.0227544	0.0228426	0.0229011	0.0230308	0.0233056	0.0229819	0.0233396	0.023318
		561.5	0.0216263	0.0231082	0.0228975	0.0227683	0.02264	0.0227335	0.0228041	0.0228038	0.0228361	0.0228627	0.0228735	0.02311	0.02317	0.0233043	0.0232934	0.0232021
		561	0.0217577	0.0230647	0.0229379	0.0228993	0.0227772	0.0227731	0.0229105	0.0230024	0.0228483	0.0229266	0.0231214	0.0231409	0.0233459	0.0233044	0.0233401	0.0234503
		560.5	0.021816	0.0231527	0.0228513	0.0229289	0.0228541	0.022972	0.0229071	0.0231033	0.0230453	0.0228657	0.0230839	0.0231559	0.0232508	0.023483	0.0233766	0.0233075
		560	0.0216892	0.0232812	0.0231469	0.0229601	0.0228919	0.0227606	0.0229062	0.0230097	0.0229305	0.0232099	0.0230897	0.0232382	0.023255	0.0234303	0.023503	0.0233869
		559.5	0.0218111	0.0232761	0.0230779	0.0229734	0.0229588	0.0228142	0.0228874	0.0232619	0.0231028	0.0231124	0.0231598	0.0232378	0.0235232	0.023322	0.0235424	0.023549
		559	0.021871	0.023072	0.0231562	0.0229711	0.0227968	0.0228471	0.0229678	0.0229338	0.0229778	0.0229337	0.023251	0.0232344	0.0232339	0.0233246	0.0235086	0.02353
		558.5	0.0218943	0.023207	0.0229215	0.0231217	0.0229772	0.0229218	0.0231047	0.0233271	0.0229087	0.0230701	0.0232111	0.0232248	0.0233771	0.0235365	0.0233904	0.0234909
		558	0.022035	0.0233384	0.0232445	0.0231599	0.0231972	0.0230272	0.0231821	0.0233238	0.0232126	0.0232222	0.0233128	0.0234494	0.0236944	0.0236577	0.0235867	0.0238536
		557.5	0.0217513	0.0234121	0.0230086	0.0232228	0.0231994	0.0230585	0.0231092	0.0230936	0.0231696	0.0232301	0.023458	0.0233851	0.023458	0.0234972	0.0235654	0.0237204
		557	0.0221304	0.0234933	0.0231899	0.0230704	0.0230284	0.0231178	0.023122	0.0232872	0.0232084	0.0233675	0.0234603	0.0235199	0.0236895	0.0237915	0.0237427	0.0238513
		556.5	0.0218171	0.0232333	0.0232867	0.0231831	0.0230788	0.0231025	0.0232755	0.0232642	0.0231063	0.0232475	0.0232942	0.023407	0.0235118	0.023556	0.0238887	0.023979
		556	0.0219137	0.0232064	0.0229692	0.0230795	0.0229058	0.022955	0.0230193	0.023143	0.0228823	0.023111	0.0233633	0.0232085	0.0232093	0.0236251	0.023617	0.0237608
		555.5	0.0221089	0.0234502	0.0232823	0.0232823	0.0232671	0.0233696	0.0232222	0.0233843	0.0232241	0.0235024	0.0236612	0.0235275	0.0234711	0.0238895	0.0238072	0.0238618
		555	0.0224295	0.0235993	0.0236578	0.0236444	0.0234313	0.0235868	0.0236474	0.0238923	0.0236787	0.023528	0.0237469	0.0237569	0.0239058	0.0241746	0.024012	0.0241283
		554.5	0.0223124	0.0237566	0.0234974	0.0234591	0.0233211	0.0232903	0.0234634	0.0237024	0.0233726	0.0237494	0.0237405	0.023814	0.0238506	0.0238679	0.0241447	0.0240003
		554	0.0226554	0.0236666	0.0235882	0.0236984	0.0233864	0.0234636	0.0236126	0.0237228	0.0236708	0.0238436	0.023847	0.0238716	0.0238511	0.024101	0.024062	0.0241859
		553.5	0.0223568	0.0236643	0.0236069	0.0236184	0.0236821	0.0235273	0.0234229	0.0236836	0.0235195	0.0236366	0.0237285	0.0239301	0.0239584	0.0240277	0.0242073	0.0244737
		553	0.0224323	0.0238525	0.0237564	0.0237241	0.0235488	0.0236145	0.0238272	0.0238389	0.0239635	0.0237807	0.0239437	0.0239457	0.0242275	0.0242094	0.0242904	0.0243787
		552.5	0.0225619	0.0237723	0.0237266	0.0236014	0.0236778	0.0237617	0.0236268	0.023934	0.023829	0.0239705	0.023915	0.0238535	0.024006	0.0241133	0.024383	0.0243501
		552	0.0227598	0.0242434	0.0239899	0.0239676	0.0238968	0.023857	0.0240431	0.0241025	0.0239326	0.0240857	0.0242532	0.0243768	0.0242425	0.0244673	0.0244668	0.0245513
		551.5	0.0229435	0.0242288	0.0241079	0.0240265	0.0239692	0.0239191	0.0241009	0.0241383	0.0240088	0.0242957	0.0243498	0.024323	0.0243843	0.0247509	0.0246947	0.0247494
		551	0.0230936	0.0244613	0.0243339	0.0242303	0.0242868	0.0240726	0.0243618	0.0245711	0.0242789	0.0243371	0.0247428	0.0246846	0.0249498	0.0249045	0.0249599	0.0249248
		550.5	0.0229723	0.0244638	0.0242953	0.0242039	0.0241163	0.024113	0.0243643	0.0243626	0.0242974	0.0243127	0.0247056	0.0245932	0.0245429	0.0247549	0.0249919	0.0249133
		550	0.0231308	0.0246826	0.0242567	0.0242935	0.0243256	0.0243764	0.024427	0.0244867	0.0244803	0.0245616	0.0246202	0.0247054	0.0247475	0.0249002	0.0247513	0.0248882
		549.5	0.0235874	0.024619	0.0248874	0.0247486	0.0248181	0.0247012	0.0248424	0.0248409	0.0247353	0.0247858	0.0249152	0.0250995	0.0252292	0.0251437	0.0253964	0.0253712
		549	0.023249	0.0247831	0.0246652	0.0245915	0.0244739	0.0244206	0.0246162	0.0249022	0.0247365	0.0248172	0.0248974	0.0249853	0.0249964	0.0251981	0.0251842	0.0253014
		548.5	0.0236681	0.0250514	0.0250007	0.0251326	0.0250046	0.0248753	0.0249315	0.0249992	0.0250977	0.0253385	0.0252196	0.0252746	0.0252924	0.0255195	0.0256763	0.025719
		548	0.0239251	0.0254172	0.0250849	0.0252628	0.025171	0.0250622	0.0252196	0.0253189	0.0253921	0.025343	0.0253825	0.0255153	0.0257042	0.0258947	0.0259874	0.0260743
		547.5	0.0241521	0.0255504	0.0253453	0.0252532	0.0252673	0.0252889	0.0254128	0.02554	0.0254385	0.0255562	0.0257878	0.0256879	0.0256802	0.0258986	0.0259665	0.0260499
		547	0.0239119	0.0254622	0.0253211	0.0252789	0.0253027	0.0250715	0.0253856	0.0254465	0.0253536	0.0255333	0.0256898	0.0258271	0.0257341	0.0256941	0.026016	0.0260919
		546.5	0.0241941	0.0259119	0.0257611	0.0253796	0.0255766	0.025639	0.0257375	0.0258454	0.0257689	0.0259317	0.026164	0.0259874	0.026172	0.0264382	0.0262628	0.0262266
		546	0.0240899	0.0255758	0.0256279	0.0254547	0.0254705	0.0258129	0.0255343	0.0257379	0.0255541	0.0259453	0.0258173	0.0258572	0.026076	0.0261142	0.0263558	0.0263242
		545.5	0.0246386	0.0260036	0.0259195	0.0257755	0.0257275	0.0257168	0.0258373	0.0260461	0.0260642	0.0259822	0.0263469	0.0263177	0.0263773	0.0265053	0.0264144	0.0265942
		545	0.0245095	0.0257564	0.0258994	0.0257542	0.0256971	0.0256933	0.0259626	0.0258826	0.0259207	0.0261458	0.0260704	0.026222	0.0262437	0.026492	0.0266163	0.0265382
		544.5	0.0248214	0.0263352	0.026112	0.0262825	0.0261608	0.0261292	0.0262452	0.0263621	0.0262074	0.0264726	0.0265284	0.0267695	0.0267209	0.0267233	0.0269059	0.0268522
		544	0.0249099	0.0264978	0.026278	0.0264819	0.0263297	0.0261446	0.0262933	0.0266896	0.0263953	0.0265169	0.0266697	0.0266467	0.0269247	0.0270669	0.0269306	0.0272567
		543.5	0.0250513	0.0265197	0.0264213	0.0263565	0.0263763	0.0264971	0.0265215	0.026542	0.0267308	0.026653	0.026844	0.026766	0.0268936	0.0270997	0.0271453	0.0271405
		543	0.0251372	0.0268321	0.0266115	0.0267054	0.0266555	0.026694	0.0267216	0.0268014	0.0266483	0.027029	0.0270808	0.0269784	0.0272919	0.0274823	0.0276278	0.0273837
		542.5	0.0252406	0.0268826	0.0267567	0.0268369	0.0267332	0.0266684	0.0267914	0.0270099	0.026877	0.026842	0.0272949	0.0272236	0.0273294	0.0274691	0.0275078	0.0276297
		542	0.0254712	0.0267841	0.026721	0.0268235	0.0268192	0.0266217	0.0266755	0.0269563	0.0268456	0.0270353	0.027063	0.0272291	0.0271778	0.027395	0.0274127	0.0274587
		541.5	0.025655	0.0269855	0.027	0.0268036	0.0268045	0.0269321	0.0270822	0.0270991	0.0269757	0.02721	0.0272352	0.0274107	0.0275618	0.0275369	0.027766	0.0276449
		541	0.0255291	0.0272335	0.0269246	0.027009	0.0271679	0.0270361	0.027083	0.027312	0.0274112	0.0274302	0.0274577	0.027467	0.027686	0.0279008	0.0278197	0.0279984
		540.5	0.0258614	0.0272423	0.027169	0.0273797	0.027245	0.027201	0.0274152	0.0275831	0.0273526	0.0276827	0.0277886	0.027608	0.0278224	0.0280254	0.0280786	0.0282837
		540	0.0257292	0.0273247	0.0274166	0.0273585	0.0273339	0.0272999	0.0273245	0.0274149	0.0273453	0.0275877	0.0278343	0.0278254	0.0278521	0.0281539	0.0281562	0.0283553
		539.5	0.0259572	0.0272706	0.0271862	0.0272283	0.0273426	0.027249	0.0272476	0.0274294	0.0274862	0.0274598	0.0275942	0.0276809	0.0278528	0.0280952	0.0279085	0.0281154
		539	0.0260088	0.027708	0.0274587	0.0275723	0.0274758	0.0275241	0.0276033	0.0279229	0.0276448	0.0277277	0.028016	0.0280297	0.0282739	0.0283261	0.0285059	0.0284388
		538.5	0.026178	0.0278032	0.0278809	0.0276077	0.0277613	0.0276526	0.027961	0.0279155	0.0279358	0.0281596	0.0283071	0.0281885	0.0282953	0.0283764	0.0284685	0.0286398
		538	0.0262514	0.027766	0.0277963	0.0277066	0.0276766	0.0275729	0.0279633	0.0280044	0.028011	0.0279979	0.0282151	0.028099	0.0284789	0.0284574	0.0284737	0.0285782
		537.5	0.0263254	0.0279951	0.0278125	0.0278203	0.0277217	0.027997	0.0279547	0.0279712	0.0280632	0.0281497	0.0284461	0.0283073	0.0286945	0.0286507	0.0286597	0.0288963
		537	0.0264925	0.028158	0.0280263	0.0281494	0.0281368	0.0280062	0.0281333	0.0284352	0.0282499	0.0284137	0.0285003	0.0284731	0.0286445	0.02872	0.0288611	0.0290978
		536.5	0.0264891	0.0280758	0.0280211	0.0280314	0.0281303	0.0281057	0.02807	0.0281919	0.0281887	0.0283849	0.0284075	0.0284268	0.0287138	0.0287366	0.0288522	0.0289548
		536	0.026722	0.028291	0.0281365	0.0281298	0.0281523	0.0280235	0.0281477	0.0282431	0.0282451	0.0283928	0.0286051	0.0286942	0.0286728	0.0290345	0.029038	0.0288061
		535.5	0.0266596	0.0282072	0.0281778	0.0279837	0.0280455	0.0280828	0.0281191	0.0281759	0.0282545	0.0284636	0.028458	0.0285521	0.0287968	0.0288191	0.0291039	0.0290089
		535	0.0266216	0.0282815	0.0281251	0.0282521	0.0281523	0.0283077	0.0283083	0.0284971	0.0283487	0.0283504	0.0284419	0.0287514	0.0287435	0.0289356	0.0288464	0.0291902
		534.5	0.0265735	0.0282931	0.028207	0.0283205	0.0281022	0.0280352	0.0281695	0.0285087	0.0283449	0.0283899	0.0286274	0.0286504	0.0285467	0.0288072	0.0288119	0.0289797
		534	0.0268048	0.0284334	0.0284049	0.0283345	0.0282171	0.0282813	0.0285633	0.0285183	0.0285309	0.0286733	0.0287523	0.0290012	0.0289681	0.0290357	0.0291928	0.0291478
		533.5	0.0267714	0.028411	0.0282566	0.028046	0.0281829	0.0282863	0.0282399	0.0283702	0.028393	0.0284555	0.0285847	0.0285906	0.0287883	0.0287744	0.0290122	0.0292054
		533	0.0268065	0.0283707	0.0281733	0.0282839	0.0281489	0.0283089	0.0282588	0.0283804	0.0283629	0.0285387	0.0287634	0.0287452	0.0286845	0.0290861	0.0289382	0.0290775
		532.5	0.0266477	0.0282036	0.0281351	0.0280469	0.0280131	0.0279335	0.0283519	0.0283327	0.0283253	0.0283471	0.0286125	0.0285096	0.028686	0.0290111	0.0290794	0.0291054
		532	0.0266984	0.0281252	0.0280917	0.0281621	0.0280053	0.0281523	0.0281393	0.0282029	0.0283638	0.0282722	0.0284869	0.028507	0.0286636	0.0287074	0.0289797	0.0290163
		531.5	0.0267814	0.028436	0.0284481	0.0284676	0.0283258	0.0281716	0.0283723	0.0283535	0.028422	0.028738	0.0286974	0.0286961	0.0289229	0.0292103	0.029058	0.0291582
		531	0.0271613	0.0284053	0.0283847	0.0283865	0.0282828	0.0283384	0.0283459	0.0284955	0.0285773	0.0285139	0.0288375	0.0288112	0.0289573	0.0290634	0.0292145	0.0291301
		530.5	0.026883	0.0282749	0.0280811	0.0280465	0.0281762	0.0280817	0.028061	0.0285741	0.0283546	0.0283831	0.0286394	0.028534	0.0288429	0.0288544	0.0290174	0.0293487
		530	0.0269661	0.0284089	0.0285358	0.0281709	0.0283042	0.02823	0.0283935	0.0283835	0.0283437	0.0284859	0.028605	0.0286399	0.028713	0.0289666	0.0290753	0.028956
		529.5	0.0269008	0.0284366	0.028214	0.0283023	0.0280735	0.0280528	0.0282737	0.0283972	0.0284414	0.0284858	0.0286302	0.0285904	0.0288433	0.0288371	0.0291258	0.028986
		529	0.0266095	0.0280982	0.028084	0.0279818	0.028023	0.0280058	0.0280285	0.0281873	0.0280171	0.0282185	0.0283121	0.0283725	0.0285902	0.0288629	0.0287178	0.0288738
		528.5	0.0268028	0.0282334	0.0282672	0.0281934	0.0280737	0.0280206	0.0281707	0.0282984	0.0282338	0.0283112	0.0286356	0.0284733	0.0288862	0.0288425	0.0290654	0.0289566
		528	0.0268529	0.0281779	0.0278743	0.0280248	0.0279363	0.0279177	0.027886	0.028214	0.0281348	0.0283147	0.0283196	0.0285473	0.0285437	0.0286182	0.0287509	0.0287573
		527.5	0.0270807	0.0284215	0.0281799	0.0278073	0.0279964	0.0281697	0.0281328	0.0281467	0.0282581	0.0283332	0.0285275	0.0284692	0.0287012	0.0289273	0.0287997	0.0291527
		527	0.0267646	0.0280548	0.0279565	0.0278115	0.0278605	0.0278618	0.0279222	0.0281102	0.0280611	0.0280898	0.0283515	0.0283342	0.0284503	0.0285505	0.0288917	0.0290249
		526.5	0.026937	0.0281053	0.0280841	0.0280445	0.0279271	0.0279289	0.0278915	0.028131	0.0281565	0.0282496	0.0284485	0.0282318	0.0285546	0.0285502	0.0287914	0.0288997
		526	0.0269263	0.0279937	0.0280171	0.0279492	0.0279796	0.0280445	0.0279867	0.0279923	0.0281807	0.0281066	0.0282182	0.0281407	0.0283906	0.028632	0.0286797	0.0287441
		525.5	0.0266867	0.028145	0.0278918	0.0277904	0.0276125	0.0275162	0.0279495	0.0278833	0.0277993	0.0280858	0.0281648	0.0282686	0.0282578	0.0285973	0.028712	0.0286071
		525	0.0268506	0.0279072	0.0278771	0.0279059	0.027685	0.0277094	0.0278874	0.0280798	0.0280542	0.0281456	0.0282064	0.0284276	0.0285385	0.028644	0.0286822	0.0287437
		524.5	0.0267032	0.0279995	0.0276234	0.027609	0.0277873	0.0276178	0.0276576	0.0279462	0.0279433	0.0278505	0.0281583	0.0280658	0.0281327	0.0285528	0.0284458	0.0285235
		524	0.0268018	0.0278159	0.0277391	0.0277057	0.0277838	0.0276435	0.027655	0.027858	0.0277698	0.0279422	0.0280316	0.0281988	0.0282316	0.0283012	0.0283962	0.0286232
		523.5	0.0267276	0.0277948	0.0276783	0.0274971	0.0275143	0.0275764	0.0276646	0.0277263	0.0276934	0.0278468	0.0279186	0.0279221	0.02822	0.0282923	0.0283312	0.0284398
		523	0.0269621	0.0278848	0.0278118	0.0275187	0.0276336	0.0277796	0.0276734	0.0278398	0.0279702	0.0277681	0.0278986	0.0277606	0.0281281	0.0283358	0.0282988	0.0284137
		522.5	0.0265417	0.0276195	0.0274686	0.0274706	0.0273222	0.0273641	0.0273847	0.0277555	0.0274271	0.0276493	0.0278172	0.0277589	0.0278197	0.0280546	0.0281181	0.0280559
		522	0.0266186	0.0275587	0.0273555	0.0273607	0.027142	0.0272393	0.0273283	0.0272881	0.0274843	0.0274202	0.0275296	0.0277077	0.0277615	0.0280704	0.0280049	0.0278602
		521.5	0.0266916	0.0274384	0.0273068	0.0274738	0.0273486	0.0272261	0.0272634	0.0274778	0.0274601	0.0274729	0.0276226	0.0278042	0.0277707	0.0278026	0.0279274	0.028133
		521	0.0264757	0.027389	0.027148	0.02686	0.0270028	0.0269693	0.0272277	0.0273484	0.0272007	0.0273425	0.0273605	0.0275321	0.0276623	0.0277496	0.0279589	0.0279223
		520.5	0.0263936	0.0273791	0.0268904	0.0273409	0.0268752	0.0269207	0.0272175	0.027264	0.0272471	0.0271855	0.0273998	0.0275092	0.0274698	0.0277644	0.0277669	0.0275492
		520	0.0264615	0.0272736	0.026877	0.0268253	0.0266468	0.0267281	0.0266881	0.0269313	0.0269827	0.0270489	0.0272243	0.0270903	0.0273664	0.0273597	0.0276597	0.0274697
		519.5	0.0260132	0.0267915	0.0267782	0.0267134	0.026658	0.0266483	0.0266535	0.0268789	0.0266759	0.0266832	0.0270858	0.0269056	0.0269806	0.027303	0.0272402	0.0272678
		519	0.0265881	0.0272193	0.0270967	0.026934	0.0268161	0.0268678	0.0270557	0.0270897	0.0270356	0.0270534	0.0272769	0.0274356	0.0274057	0.0276047	0.0278049	0.02762
[truncated: 2,847 more rows]

## Sheet: Figure 5
		Figure 5c
					Factor IX				apoHb
			WT	6.36838	7.37281	7.00979		6.84956	7.20453	6.9975
			K98A	5.43034	5.86925	5.32109		4.68182	5.01781	5.31722
			R100A	3.36096	3.52961	3.50081		2.82221	2.84569	2.78791
			K102A	3.13153	3.15248	3.18124		2.69434	2.93908	2.72363
			K105A	3.55137	3.97103	3.38648		3.76144	3.91256	3.67339
			R108A	2.87609	3.05539	2.86276		2.86111	3.10299	3.00313
			Y110A	3.026	4.0063	3.70539		2.69179	2.80666	2.78234
			Y111A	2.01235	2.15457	2.11398		1.34982	1.53382	1.51107
			Y112A	2.49717	2.91837	2.95159		1.92457	1.95413	1.95534
			Y113A	4.44091	4.81129	4.74386		3.46555	3.44528	3.01732
			Y110-113A110-113	1.43401	1.4754	1.44502		1.12126	1.01915	0.982927
			Y110-113S110-113	1.28278	1.34556	1.24357		1.05762	1.15292	1.10266
			Y110-113AS110-113	1.35781	1.44227	1.40038		1.0913	1.19678	1.12556
			GL	2.71734	2.70083	2.57425		2.08648	2.13162	1.93903

## Sheet: Figure 6
		Figure 6b
		Hemoglobin		Langmuir association global 125-7.81 nM							Langmuir dissociation global 125-7.81 nM
				T, Kelvin	ka			ka (ave)	lnka		kd			kd (ave)	lnkd		KD (kd/ka)	lnKD
				283.15	32000	32400	32300	32233.3	10.3808		0.000977	0.000932	0.00095	0.000953	-6.9559		2.95657e-08	-17.3367
				288.15	30300	29900	30300	30166.7	10.3145		0.00136	0.00134	0.00135	0.00135	-6.60765		4.47514e-08	-16.9221
				293.15	28700	28600	29100	28800	10.2681		0.00162	0.00163	0.00165	0.00163333	-6.41713		5.6713e-08	-16.6853
				298.15	32800	32500	32800	32700	10.3951		0.00159	0.00161	0.00161	0.00160333	-6.43567		4.90316e-08	-16.8308
				303.15	24100	23700	23700	23833.3	10.0788		0.00152	0.00155	0.00158	0.00155	-6.4695		6.5035e-08	-16.5483
				308.15	35200	35700	35400	35433.3	10.4754		0.00199	0.00192	0.00201	0.00197333	-6.22803		5.56914e-08	-16.7034
		Myoglobin
				Langmuir association global 125-7.81 nM							Langmuir dissociation global 125-7.81 nM
				T, Kelvin	ka			ka (ave)	lnka		ka			kd (ave)	lnkd		KD (kd/ka)	lnKD
				283.15	32200	31700	31800	31900	10.3704		0.0023	0.0024	0.00235	0.00235	-6.05334		7.36677e-08	-16.4237
				288.15	33700	33400	33400	33500	10.4193		0.00257	0.00248	0.00247	0.00250667	-5.9888		7.48259e-08	-16.4081
				293.15	46300	46200	46100	46200	10.7407		0.0024	0.00245	0.00249	0.00244667	-6.01303		5.29582e-08	-16.7538
				298.15	79600	78500	78700	78933.3	11.2764		0.0013	0.00143	0.00133	0.00135333	-6.60518		1.71453e-08	-17.8815
				303.15	72300	74600	70200	72366.7	11.1895		0.00151	0.0015	0.00153	0.00151333	-6.49344		2.0912e-08	-17.6829
				308.15	107000	110000	109000	108667	11.596		0.00102	0.000923	0.000987	0.000976667	-6.93137		8.98773e-09	-18.5274
		Hemoglobin
			association					dissociation
			Enthalpy					Enthalpy					Equilibrium
				SLOPE	70.81				SLOPE	-2066			Enthalpy
				EA	-588.743				EA	17177.6
				dH (Ea-RT)	-3067.67				dH (Ea-RT)	14698.6			dH	-17766.3
				kJ / mol	-3.06767	SE ±3.067			kJ/mol	14.6986	SE ±3.8804		kJ/mol	-17.7663	SE ±11.2282
			Entropy					Entropy					Entropy
				k1 (25C)	32700				k-1 (25C)	0.00160333
				ln(k/298.15)	4.69753				ln(k/298.15)	-12.1333
				...- DH/RT	1.2375				...- DH/RT	-5.92942
				dS	-168.699				dS	-249.048			dS	80.3494
				TdS	-50297.6				TdS	-74253.7			TdS	23956.2
				kJ / mol	-50.2976	SE ±50.29			kJ/mol	-74.2537	SE ±19.6029		kJ/mol	23.9562	SE ±15.1401
			Free Energy					Free Energy					Free Energy
				dG	47229.9				dG	88952.4			dG	-41722.5
				kJ / mol	47.2299	SE ±47.2299			kJ/mol	88.9524	SE ±23.4834		kJ/mol	-41.7225	SE ±26.3685
		Myoglobin
			association					dissociation					Equilibrium
			Enthalpy					Enthalpy					Enthalpy
				SLOPE	-4561				SLOPE	3272
				EA	37922				EA	-27204.7
				dH (Ea-RT)	35443				dH (Ea-RT)	-29683.6			dH	65126.7
				kJ / mol	35.443	SE ±4.7844			kJ/mol	-29.6836	SE ±7.177		kJ/mol	65.1267	SE ± 12.8625
			Entropy					Entropy					Entropy
				k1 (25C)	78933.3				k-1 (25C)	0.00135333
				ln(k/298.15)	5.57876				ln(k/298.15)	-12.3028
				...- DH/RT	-14.2977				...- DH/RT	11.9744
				dS	-32.206				dS	-399.317			dS	367.111
				TdS	-9602.21				TdS	-119056			TdS	109454
				kJ / mol	-9.60221	SE ±1.296			kJ/mol	-119.056	SE ±30.954		kJ/mol	109.454	SE ±21.6172
			Free Energy					Free Energy					Free Energy
				dG	45045.3				dG	89372.7			dG	-44327.5
				kJ / mol	45.0453	SE ±6.0811			kJ/mol	89.3727	SE ±23.2369		kJ/mol	-44.3275	SE ±8.7546

## Sheet: Suppl. Figure 1
		Suppl. Figure 1
			V, ml	IgG		V, ml	IgG-metHb 2 𝝻M		V, ml	IgG-metHb 4 𝝻M		V, ml	IgG-metHb 10 𝝻M
			-4.999	-0.59		-0.96	-0.174		-0.81	-0.018		-0.64	0.221
			-4.973	-1.327		-0.935	-0.742		-0.788	0.022		-0.617	0.758
			-4.946	-1.329		-0.91	-0.754		-0.766	0.047		-0.594	0.846
			-4.919	-1.3		-0.885	-0.679		-0.745	0.082		-0.571	0.838
			-4.893	-1.111		-0.86	-0.6		-0.723	0.154		-0.547	0.977
			-4.866	-0.002		-0.835	0		-0.702	0.714		-0.524	1.473
			-4.84	-0.064		-0.81	-0.003		-0.68	0.002		-0.501	0.014
			-4.813	-0.16		-0.785	-0.103		-0.658	-0.088		-0.477	0.025
			-4.786	-0.229		-0.76	-0.183		-0.637	-0.272		-0.454	-0.007
			-4.76	-0.333		-0.735	-0.282		-0.615	-0.454		-0.431	-0.011
			-4.733	-0.389		-0.71	-0.36		-0.593	-0.617		-0.408	0.075
			-4.706	-0.434		-0.685	-0.44		-0.572	-0.761		-0.384	0.149
			-4.68	-0.473		-0.66	-0.468		-0.55	-0.861		-0.361	0.187
			-4.653	-0.527		-0.635	-0.507		-0.529	-0.983		-0.338	0.183
			-4.627	-0.583		-0.61	-0.518		-0.507	-1.037		-0.314	0.133
			-4.6	-0.607		-0.586	-0.531		-0.485	-1.09		-0.291	0.035
			-4.573	-0.649		-0.561	-0.552		-0.464	-1.161		-0.268	-0.176
			-4.547	-0.647		-0.536	-0.615		-0.442	-1.188		-0.245	-0.364
			-4.52	-0.654		-0.511	-0.669		-0.421	-1.216		-0.221	-0.567
			-4.493	-0.755		-0.486	-0.682		-0.399	-1.285		-0.198	-0.894
			-4.467	-0.788		-0.461	-0.66		-0.377	-1.339		-0.175	-1.115
			-4.44	-0.792		-0.436	-0.681		-0.356	-1.357		-0.151	-1.32
			-4.414	-0.799		-0.411	-0.705		-0.334	-1.384		-0.128	-1.55
			-4.387	-0.827		-0.386	-0.723		-0.313	-1.398		-0.105	-1.681
			-4.36	-0.829		-0.361	-0.706		-0.291	-1.392		-0.082	-1.758
			-4.334	-0.827		-0.336	-0.731		-0.269	-1.457		-0.058	-1.845
			-4.307	-0.816		-0.311	-0.778		-0.248	-1.465		-0.035	-1.924
			-4.28	-0.821		-0.286	-0.797		-0.226	-1.482		-0.012	-1.993
			-4.254	-0.859		-0.261	-0.812		-0.204	-1.532		0.012	-2.129
			-4.227	-0.869		-0.236	-0.77		-0.183	-1.568		0.035	-2.189
			-4.2	-0.851		-0.211	-0.779		-0.161	-1.575		0.058	-2.224
			-4.174	-0.874		-0.186	-0.819		-0.14	-1.58		0.082	-2.252
			-4.147	-0.887		-0.161	-0.799		-0.118	-1.612		0.105	-2.254
			-4.121	-0.914		-0.136	-0.791		-0.096	-1.638		0.128	-2.263
			-4.094	-0.876		-0.111	-0.814		-0.075	-1.666		0.151	-2.26
			-4.067	-0.873		-0.086	-0.844		-0.053	-1.673		0.175	-2.265
			-4.041	-0.872		-0.062	-0.86		-0.032	-1.661		0.198	-2.283
			-4.014	-0.894		-0.037	-0.829		-0.01	-1.682		0.221	-2.314
			-3.987	-0.923		-0.012	-0.833		0.012	-1.773		0.245	-2.312
			-3.961	-0.941		0.013	-0.857		0.033	-1.833		0.268	-2.31
			-3.934	-0.939		0.038	-0.847		0.055	-1.851		0.291	-2.339
			-3.908	-0.955		0.063	-0.882		0.076	-1.856		0.314	-2.34
			-3.881	-0.95		0.088	-0.875		0.098	-1.833		0.338	-2.351
			-3.854	-0.935		0.113	-0.866		0.12	-1.803		0.361	-2.383
			-3.828	-0.924		0.138	-0.865		0.141	-1.824		0.384	-2.341
			-3.801	-0.924		0.163	-0.874		0.163	-1.676		0.408	-2.31
			-3.774	-0.971		0.188	-0.863		0.185	-1.195		0.431	-2.339
			-3.748	-0.971		0.213	-0.883		0.206	-0.747		0.454	-2.335
			-3.721	-0.951		0.238	-0.895		0.228	-0.727		0.477	-2.338
			-3.695	-0.93		0.263	-0.907		0.249	-0.908		0.501	-2.369
			-3.668	-0.966		0.288	-0.905		0.271	-1.094		0.524	-2.36
			-3.641	-0.97		0.313	-0.934		0.293	-1.162		0.547	-2.373
			-3.615	-0.939		0.338	-0.936		0.314	-1.274		0.571	-2.353
			-3.588	-0.963		0.363	-0.907		0.336	-1.368		0.594	-2.391
			-3.561	-0.997		0.388	-0.897		0.357	-1.412		0.617	-2.43
			-3.535	-0.975		0.413	-0.902		0.379	-1.483		0.64	-2.397
			-3.508	-0.998		0.437	-0.922		0.401	-1.548		0.664	-2.382
			-3.482	-1.027		0.462	-0.954		0.422	-1.584		0.687	-2.363
			-3.455	-0.996		0.487	-0.966		0.444	-1.648		0.71	-2.388
			-3.428	-0.96		0.512	-0.957		0.465	-1.694		0.734	-2.396
			-3.402	-0.965		0.537	-0.94		0.487	-1.747		0.757	-2.405
			-3.375	-0.984		0.562	-0.94		0.509	-1.774		0.78	-2.418
			-3.348	-1.011		0.587	-0.941		0.53	-1.772		0.803	-2.427
			-3.322	-0.997		0.612	-0.954		0.552	-1.841		0.827	-2.445
			-3.295	-0.985		0.637	-0.977		0.574	-1.865		0.85	-2.437
			-3.269	-1.009		0.662	-0.991		0.595	-1.86		0.873	-2.459
			-3.242	-0.999		0.687	-0.963		0.617	-1.899		0.897	-2.461
			-3.215	-1.015		0.712	-0.961		0.638	-1.891		0.92	-2.495
			-3.189	-1.025		0.737	-0.986		0.66	-1.876		0.943	-2.489
			-3.162	-1.017		0.762	-0.948		0.682	-1.96		0.966	-2.483
			-3.135	-0.971		0.787	-0.951		0.703	-1.978		0.99	-2.486
			-3.109	-0.981		0.812	-0.986		0.725	-1.974		1.013	-2.475
			-3.082	-1.004		0.837	-0.998		0.746	-1.989		1.036	-2.498
			-3.056	-1.011		0.862	-1.009		0.768	-1.97		1.06	-2.487
			-3.029	-1.017		0.887	-1.016		0.79	-1.979		1.083	-2.466
			-3.002	-1.005		0.912	-1.031		0.811	-2.003		1.106	-2.476
			-2.976	-1.001		0.936	-1.029		0.833	-2.014		1.129	-2.464
			-2.949	-1.048		0.961	-1.008		0.854	-2.033		1.153	-2.464
			-2.922	-1.073		0.986	-1.02		0.876	-2.056		1.176	-2.468
			-2.896	-1.033		1.011	-1.017		0.898	-2.077		1.199	-2.459
			-2.869	-1.047		1.036	-1.008		0.919	-2.075		1.223	-2.502
			-2.842	-1.043		1.061	-1.002		0.941	-2.068		1.246	-2.47
			-2.816	-1.049		1.086	-1.002		0.962	-2.049		1.269	-2.463
			-2.789	-1.027		1.111	-1		0.984	-2.092		1.292	-2.515
			-2.763	-1.038		1.136	-1.006		1.006	-2.134		1.316	-2.519
			-2.736	-1.062		1.161	-0.993		1.027	-2.131		1.339	-2.51
			-2.709	-1.083		1.186	-1.017		1.049	-2.125		1.362	-2.491
			-2.683	-1.089		1.211	-1.006		1.071	-2.125		1.386	-2.495
			-2.656	-1.058		1.236	-1		1.092	-2.149		1.409	-2.492
			-2.629	-1.063		1.261	-1.019		1.114	-2.151		1.432	-2.477
			-2.603	-1.07		1.286	-1.024		1.135	-2.146		1.455	-2.483
			-2.576	-1.087		1.311	-1.044		1.157	-2.148		1.479	-2.465
			-2.55	-1.094		1.336	-1.031		1.179	-2.186		1.502	-2.481
			-2.523	-1.072		1.361	-1.034		1.2	-2.18		1.525	-2.517
			-2.496	-1.05		1.386	-1.051		1.222	-2.166		1.549	-2.526
			-2.47	-1.052		1.411	-1.043		1.243	-2.166		1.572	-2.528
			-2.443	-1.093		1.435	-1.019		1.265	-2.161		1.595	-2.528
			-2.416	-1.096		1.46	-1.028		1.287	-2.177		1.618	-2.55
			-2.39	-1.087		1.485	-1.041		1.308	-2.216		1.642	-2.555
			-2.363	-1.114		1.51	-1.035		1.33	-2.247		1.665	-2.53
			-2.337	-1.11		1.535	-1.07		1.351	-2.207		1.688	-2.537
			-2.31	-1.114		1.56	-1.06		1.373	-2.217		1.712	-2.546
			-2.283	-1.116		1.585	-1.042		1.395	-2.264		1.735	-2.556
			-2.257	-1.105		1.61	-1.038		1.416	-2.26		1.758	-2.562
			-2.23	-1.123		1.635	-1.034		1.438	-2.224		1.781	-2.565
			-2.203	-1.102		1.66	-1.047		1.46	-2.244		1.805	-2.566
			-2.177	-1.116		1.685	-1.071		1.481	-2.268		1.828	-2.572
			-2.15	-1.114		1.71	-1.045		1.503	-2.261		1.851	-2.592
			-2.124	-1.12		1.735	-1.04		1.524	-2.278		1.875	-2.609
			-2.097	-1.159		1.76	-1.041		1.546	-2.268		1.898	-2.601
			-2.07	-1.172		1.785	-1.079		1.568	-2.267		1.921	-2.572
			-2.044	-1.17		1.81	-1.05		1.589	-2.299		1.944	-2.561
			-2.017	-1.147		1.835	-1.042		1.611	-2.294		1.968	-2.575
			-1.99	-1.139		1.86	-1.032		1.632	-2.279		1.991	-2.586
			-1.964	-1.104		1.885	-1.04		1.654	-2.288		2.014	-2.57
			-1.937	-1.097		1.91	-1.049		1.676	-2.301		2.038	-2.588
			-1.911	-1.141		1.934	-1.083		1.697	-2.29		2.061	-2.575
			-1.884	-1.146		1.959	-1.073		1.719	-2.248		2.084	-2.547
			-1.857	-1.145		1.984	-1.06		1.74	-2.243		2.107	-2.576
			-1.831	-1.138		2.009	-1.039		1.762	-2.252		2.131	-2.588
			-1.804	-1.114		2.034	-1.084		1.784	-2.286		2.154	-2.591
			-1.777	-1.134		2.059	-1.097		1.805	-2.341		2.177	-2.613
			-1.751	-1.151		2.084	-1.076		1.827	-2.325		2.201	-2.603
			-1.724	-1.15		2.109	-1.081		1.849	-2.279		2.224	-2.611
			-1.698	-1.187		2.134	-1.06		1.87	-2.28		2.247	-2.64
			-1.671	-1.186		2.159	-1.07		1.892	-2.292		2.27	-2.643
			-1.644	-1.187		2.184	-1.084		1.913	-2.29		2.294	-2.649
			-1.618	-1.197		2.209	-1.059		1.935	-2.264		2.317	-2.673
			-1.591	-1.149		2.234	-1.075		1.957	-2.28		2.34	-2.666
			-1.564	-1.165		2.259	-1.091		1.978	-2.292		2.364	-2.671
			-1.538	-1.138		2.284	-1.096		2	-2.307		2.387	-2.671
			-1.511	-1.161		2.309	-1.085		2.021	-2.336		2.41	-2.671
			-1.484	-1.182		2.334	-1.058		2.043	-2.31		2.433	-2.689
			-1.458	-1.135		2.359	-1.101		2.065	-2.266		2.457	-2.717
			-1.431	-1.161		2.384	-1.094		2.086	-2.259		2.48	-2.744
			-1.405	-1.176		2.409	-1.088		2.108	-2.292		2.503	-2.759
			-1.378	-1.173		2.434	-1.074		2.129	-2.31		2.527	-2.737
			-1.351	-1.17		2.458	-1.072		2.151	-2.306		2.55	-2.753
			-1.325	-1.186		2.483	-1.054		2.173	-2.318		2.573	-2.774
			-1.298	-1.163		2.508	-1.051		2.194	-2.315		2.596	-2.776
			-1.271	-1.163		2.533	-1.088		2.216	-2.296		2.62	-2.825
			-1.245	-1.177		2.558	-1.1		2.237	-2.302		2.643	-2.855
			-1.218	-1.152		2.583	-1.102		2.259	-2.329		2.666	-2.871
			-1.192	-1.173		2.608	-1.104		2.281	-2.302		2.69	-2.879
			-1.165	-1.166		2.633	-1.106		2.302	-2.281		2.713	-2.884
			-1.138	-1.163		2.658	-1.112		2.324	-2.27		2.736	-2.889
			-1.112	-1.188		2.683	-1.129		2.346	-2.283		2.759	-2.901
			-1.085	-1.184		2.708	-1.136		2.367	-2.305		2.783	-2.937
			-1.058	-1.164		2.733	-1.092		2.389	-2.319		2.806	-2.95
			-1.032	-1.186		2.758	-1.095		2.41	-2.307		2.829	-2.986
			-1.005	-1.17		2.783	-1.157		2.432	-2.327		2.853	-3.035
			-0.979	-1.206		2.808	-1.15		2.454	-2.323		2.876	-3.039
			-0.952	-1.224		2.833	-1.146		2.475	-2.332		2.899	-3.012
			-0.925	-1.197		2.858	-1.133		2.497	-2.339		2.922	-3.052
			-0.899	-1.175		2.883	-1.136		2.518	-2.332		2.946	-3.081
			-0.872	-1.21		2.908	-1.183		2.54	-2.338		2.969	-3.092
			-0.845	-1.216		2.933	-1.201		2.562	-2.343		2.992	-3.11
			-0.819	-1.215		2.957	-1.15		2.583	-2.371		3.016	-3.11
			-0.792	-1.242		2.982	-1.131		2.605	-2.379		3.039	-3.107
			-0.766	-1.222		3.007	-1.145		2.626	-2.366		3.062	-3.165
			-0.739	-1.213		3.032	-1.146		2.648	-2.344		3.085	-3.168
			-0.712	-1.227		3.057	-1.149		2.67	-2.317		3.109	-3.151
			-0.686	-1.208		3.082	-1.161		2.691	-2.304		3.132	-3.189
			-0.659	-1.21		3.107	-1.188		2.713	-2.351		3.155	-3.22
			-0.632	-1.185		3.132	-1.155		2.735	-2.357		3.179	-3.221
			-0.606	-1.209		3.157	-1.156		2.756	-2.353		3.202	-3.226
			-0.579	-1.23		3.182	-1.152		2.778	-2.374		3.225	-3.236
			-0.553	-1.237		3.207	-1.148		2.799	-2.388		3.248	-3.245
			-0.526	-1.228		3.232	-1.172		2.821	-2.371		3.272	-3.261
			-0.499	-1.208		3.257	-1.165		2.843	-2.369		3.295	-3.273
			-0.473	-1.227		3.282	-1.15		2.864	-2.353		3.318	-3.258
			-0.446	-1.263		3.307	-1.152		2.886	-2.348		3.342	-3.295
			-0.419	-1.264		3.332	-1.156		2.907	-2.378		3.365	-3.283
			-0.393	-1.234		3.357	-1.137		2.929	-2.367		3.388	-3.29
			-0.366	-1.195		3.382	-1.131		2.951	-2.367		3.411	-3.335
			-0.34	-1.197		3.407	-1.149		2.972	-2.36		3.435	-3.325
			-0.313	-1.189		3.432	-1.151		2.994	-2.359		3.458	-3.32
			-0.286	-1.235		3.456	-1.149		3.015	-2.396		3.481	-3.322
			-0.26	-1.224		3.481	-1.152		3.037	-2.39		3.505	-3.33
			-0.233	-1.232		3.506	-1.146		3.059	-2.374		3.528	-3.319
			-0.206	-1.252		3.531	-1.155		3.08	-2.369		3.551	-3.346
			-0.18	-1.236		3.556	-1.192		3.102	-2.387		3.574	-3.343
			-0.153	-1.205		3.581	-1.176		3.124	-2.43		3.598	-3.366
			-0.126	-1.197		3.606	-1.215		3.145	-2.416		3.621	-3.383
			-0.1	-1.189		3.631	-1.189		3.167	-2.398		3.644	-3.379
			-0.073	-1.186		3.656	-1.156		3.188	-2.382		3.668	-3.38
			-0.047	-1.177		3.681	-1.173		3.21	-2.368		3.691	-3.41
			-0.02	-1.222		3.706	-1.173		3.232	-2.371		3.714	-3.455
			0.007	-1.234		3.731	-1.15		3.253	-2.389		3.737	-3.499
			0.033	-1.267		3.756	-1.178		3.275	-2.381		3.761	-3.5
			0.06	-1.297		3.781	-1.163		3.296	-2.381		3.784	-3.47
			0.087	-1.241		3.806	-1.162		3.318	-2.396		3.807	-3.493
			0.113	-1.287		3.831	-1.147		3.34	-2.414		3.831	-3.5
			0.14	-1.17		3.856	-1.136		3.361	-2.407		3.854	-3.537
			0.166	-0.681		3.881	-1.212		3.383	-2.373		3.877	-3.585
			0.193	-0.52		3.906	-1.198		3.404	-2.369		3.9	-3.589
			0.22	-0.6		3.931	-1.184		3.426	-2.401		3.924	-3.599
			0.246	-0.678		3.955	-1.186		3.448	-2.41		3.947	-3.628
			0.273	-0.749		3.98	-1.207		3.469	-2.406		3.97	-3.635
			0.3	-0.806		4.005	-1.227		3.491	-2.395		3.994	-3.632
			0.326	-0.857		4.03	-1.173		3.513	-2.41		4.017	-3.643
			0.353	-0.894		4.055	-1.19		3.534	-2.421		4.04	-3.67
			0.379	-0.9		4.08	-1.213		3.556	-2.415		4.063	-3.706
			0.406	-0.937		4.105	-1.188		3.577	-2.39		4.087	-3.706
			0.433	-0.987		4.13	-1.192		3.599	-2.394		4.11	-3.7
			0.459	-1.006		4.155	-1.195		3.621	-2.453		4.133	-3.749
			0.486	-1.034		4.18	-1.199		3.642	-2.459		4.157	-3.785
			0.513	-1.074		4.205	-1.239		3.664	-2.422		4.18	-3.783
			0.539	-1.073		4.23	-1.243		3.685	-2.432		4.203	-3.81
			0.566	-1.086		4.255	-1.186		3.707	-2.433		4.226	-3.797
			0.592	-1.076		4.28	-1.16		3.729	-2.408		4.25	-3.816
			0.619	-1.085		4.305	-1.216		3.75	-2.437		4.273	-3.838
			0.646	-1.116		4.33	-1.247		3.772	-2.441		4.296	-3.845
			0.672	-1.121		4.355	-1.238		3.793	-2.447		4.32	-3.866
			0.699	-1.128		4.38	-1.219		3.815	-2.421		4.343	-3.907
			0.726	-1.117		4.405	-1.209		3.837	-2.384		4.366	-3.877
			0.752	-1.123		4.43	-1.202		3.858	-2.413		4.389	-3.856
			0.779	-1.133		4.454	-1.186		3.88	-2.425		4.413	-3.897
			0.805	-1.183		4.479	-1.179		3.901	-2.393		4.436	-3.909
			0.832	-1.193		4.504	-1.195		3.923	-2.411		4.459	-3.886
			0.859	-1.166		4.529	-1.204		3.945	-2.428		4.483	-3.891
			0.885	-1.177		4.554	-1.198		3.966	-2.429		4.506	-3.923
			0.912	-1.185		4.579	-1.204		3.988	-2.415		4.529	-3.913
			0.939	-1.17		4.604	-1.213		4.01	-2.416		4.552	-3.912
			0.965	-1.182		4.629	-1.187		4.031	-2.419		4.576	-3.922
			0.992	-1.192		4.654	-1.229		4.053	-2.429		4.599	-3.922
			1.019	-1.198		4.679	-1.248		4.074	-2.402		4.622	-3.91
			1.045	-1.225		4.704	-1.241		4.096	-2.386		4.646	-3.934
			1.072	-1.224		4.729	-1.231		4.118	-2.409		4.669	-3.947
			1.098	-1.223		4.754	-1.237		4.139	-2.427		4.692	-3.933
			1.125	-1.212		4.779	-1.229		4.161	-2.419		4.715	-3.953
			1.152	-1.257		4.804	-1.249		4.182	-2.433		4.739	-3.949
			1.178	-1.259		4.829	-1.245		4.204	-2.437		4.762	-3.921
			1.205	-1.238		4.854	-1.206		4.226	-2.424		4.785	-3.906
			1.232	-1.216		4.879	-1.219		4.247	-2.407		4.809	-3.932
			1.258	-1.251		4.904	-1.209		4.269	-2.397		4.832	-3.967
			1.285	-1.313		4.929	-1.206		4.29	-2.412		4.855	-3.994
			1.311	-1.28		4.954	-1.199		4.312	-2.434		4.878	-3.988
			1.338	-1.265		4.978	-1.216		4.334	-2.431		4.902	-3.984
			1.365	-1.27		5.003	-1.226		4.355	-2.427		4.925	-3.972
			1.391	-1.262		5.028	-1.253		4.377	-2.431		4.948	-3.94
			1.418	-1.261		5.053	-1.235		4.399	-2.418		4.972	-3.962
			1.445	-1.259		5.078	-1.219		4.42	-2.414		4.995	-3.986
			1.471	-1.281		5.103	-1.209		4.442	-2.415		5.018	-3.996
			1.498	-1.291		5.128	-1.199		4.463	-2.396		5.041	-3.988
			1.524	-1.248		5.153	-1.216		4.485	-2.401		5.065	-3.963
			1.551	-1.273		5.178	-1.228		4.507	-2.416		5.088	-3.974
			1.578	-1.265		5.203	-1.229		4.528	-2.437		5.111	-3.986
			1.604	-1.262		5.228	-1.223		4.55	-2.434		5.135	-4.005
			1.631	-1.27		5.253	-1.258		4.571	-2.444		5.158	-4.027
			1.658	-1.261		5.278	-1.245		4.593	-2.46		5.181	-4.008
			1.684	-1.23		5.303	-1.245		4.615	-2.428		5.204	-3.991
			1.711	-1.274		5.328	-1.273		4.636	-2.411		5.228	-3.991
			1.737	-1.303		5.353	-1.249		4.658	-2.416		5.251	-4.012
			1.764	-1.264		5.378	-1.24		4.679	-2.421		5.274	-4.009
			1.791	-1.245		5.403	-1.242		4.701	-2.41		5.298	-3.969
			1.817	-1.251		5.428	-1.236		4.723	-2.416		5.321	-3.955
			1.844	-1.283		5.453	-1.194		4.744	-2.392		5.344	-3.99
			1.871	-1.313		5.477	-1.176		4.766	-2.38		5.367	-4.009
			1.897	-1.297		5.502	-1.202		4.788	-2.427		5.391	-4.04
			1.924	-1.258		5.527	-1.202		4.809	-2.427		5.414	-4.053
			1.95	-1.278		5.552	-1.207		4.831	-2.398		5.437	-4.029
			1.977	-1.325		5.577	-1.241		4.852	-2.401		5.461	-4.019
			2.004	-1.29		5.602	-1.212		4.874	-2.442		5.484	-4.001
			2.03	-1.288		5.627	-1.173		4.896	-2.454		5.507	-3.992
			2.057	-1.257		5.652	-1.172		4.917	-2.426		5.531	-3.975
			2.084	-1.272		5.677	-1.182		4.939	-2.424		5.554	-3.983
			2.11	-1.333		5.702	-1.196		4.96	-2.427		5.577	-3.99
			2.137	-1.324		5.727	-1.187		4.982	-2.434		5.6	-3.949
			2.163	-1.347		5.752	-1.208		5.004	-2.443		5.624	-3.964
			2.19	-1.365		5.777	-1.196		5.025	-2.437		5.647	-3.985
			2.217	-1.32		5.802	-1.2		5.047	-2.435		5.67	-3.999
			2.243	-1.329		5.827	-1.22		5.068	-2.448		5.694	-4.01
			2.27	-1.345		5.852	-1.182		5.09	-2.416		5.717	-4.007
			2.297	-1.344		5.877	-1.151		5.112	-2.424		5.74	-3.986
			2.323	-1.317		5.902	-1.165		5.133	-2.45		5.763	-3.956
			2.35	-1.331		5.927	-1.165		5.155	-2.443		5.787	-3.978
			2.377	-1.299		5.952	-1.184		5.176	-2.424		5.81	-4.036
			2.403	-1.293		5.976	-1.167		5.198	-2.422		5.833	-4.019
			2.43	-1.313		6.001	-1.147		5.22	-2.46		5.857	-3.983
			2.456	-1.31		6.026	-1.17		5.241	-2.45		5.88	-3.99
			2.483	-1.336		6.051	-1.152		5.263	-2.439		5.903	-4.031
			2.51	-1.351		6.076	-1.153		5.285	-2.457		5.926	-4.024
			2.536	-1.327		6.101	-1.175		5.306	-2.469		5.95	-4.016
			2.563	-1.331		6.126	-1.19		5.328	-2.451		5.973	-4.009
			2.59	-1.345		6.151	-1.153		5.349	-2.403		5.996	-4.03
			2.616	-1.367		6.176	-1.127		5.371	-2.456		6.02	-4.044
			2.643	-1.359		6.201	-1.144		5.393	-2.458		6.043	-4.023
			2.669	-1.366		6.226	-1.161		5.414	-2.454		6.066	-4.043
			2.696	-1.361		6.251	-1.156		5.436	-2.484		6.089	-4.025
			2.723	-1.331		6.276	-1.144		5.457	-2.465		6.113	-4.032
			2.749	-1.348		6.301	-1.15		5.479	-2.454		6.136	-4.029
			2.776	-1.344		6.326	-1.18		5.501	-2.464		6.159	-4.007
			2.803	-1.365		6.351	-1.192		5.522	-2.464		6.183	-4.047
			2.829	-1.355		6.376	-1.197		5.544	-2.45		6.206	-4.052
			2.856	-1.327		6.401	-1.189		5.565	-2.431		6.229	-4.076
			2.882	-1.36		6.426	-1.195		5.587	-2.47		6.252	-4.079
			2.909	-1.361		6.451	-1.196		5.609	-2.489		6.276	-4.068
			2.936	-1.338		6.475	-1.179		5.63	-2.461		6.299	-4.083
			2.962	-1.352		6.5	-1.149		5.652	-2.462		6.322	-4.101
			2.989	-1.366		6.525	-1.17		5.674	-2.462		6.346	-4.102
			3.016	-1.354		6.55	-1.207		5.695	-2.454		6.369	-4.136
			3.042	-1.332		6.575	-1.208		5.717	-2.448		6.392	-4.132
			3.069	-1.36		6.6	-1.193		5.738	-2.455		6.415	-4.119
			3.095	-1.352		6.625	-1.176		5.76	-2.47		6.439	-4.122
			3.122	-1.396		6.65	-1.171		5.782	-2.453		6.462	-4.106
			3.149	-1.401		6.675	-1.16		5.803	-2.458		6.485	-4.092
			3.175	-1.373		6.7	-1.181		5.825	-2.48		6.509	-4.084
			3.202	-1.366		6.725	-1.189		5.846	-2.498		6.532	-4.102
			3.229	-1.367		6.75	-1.194		5.868	-2.468		6.555	-4.117
			3.255	-1.371		6.775	-1.177		5.89	-2.45		6.578	-4.114
			3.282	-1.384		6.8	-1.21		5.911	-2.444		6.602	-4.121
			3.308	-1.381		6.825	-1.223		5.933	-2.48		6.625	-4.142
			3.335	-1.376		6.85	-1.201		5.954	-2.483		6.648	-4.136
			3.362	-1.381		6.875	-1.197		5.976	-2.471		6.672	-4.15
			3.388	-1.356		6.9	-1.188		5.998	-2.488		6.695	-4.156
			3.415	-1.398		6.925	-1.216		6.019	-2.487		6.718	-4.161
			3.442	-1.395		6.95	-1.198		6.041	-2.488		6.741	-4.177
			3.468	-1.375		6.975	-1.227		6.063	-2.511		6.765	-4.167
			3.495	-1.389		6.999	-1.216		6.084	-2.487		6.788	-4.155
			3.521	-1.381		7.024	-1.222		6.106	-2.465		6.811	-4.133
			3.548	-1.38		7.049	-1.222		6.127	-2.47		6.835	-4.166
			3.575	-1.374		7.074	-1.184		6.149	-2.456		6.858	-4.156
			3.601	-1.354		7.099	-1.167		6.171	-2.484		6.881	-4.144
			3.628	-1.37		7.124	-1.19		6.192	-2.488		6.904	-4.156
			3.655	-1.423		7.149	-1.163		6.214	-2.463		6.928	-4.139
			3.681	-1.378		7.174	-1.133		6.235	-2.485		6.951	-4.104
			3.708	-1.368		7.199	-1.164		6.257	-2.497		6.974	-4.08
			3.735	-1.335		7.224	-1.169		6.279	-2.487		6.998	-4.074
			3.761	-1.371		7.249	-1.127		6.3	-2.486		7.021	-4.071
			3.788	-1.367		7.274	-1.136		6.322	-2.439		7.044	-4.044
			3.814	-1.367		7.299	-1.139		6.343	-2.429		7.067	-4.023
			3.841	-1.345		7.324	-1.11		6.365	-2.481		7.091	-3.947
			3.868	-1.36		7.349	-1.114		6.387	-2.513		7.114	-3.912
			3.894	-1.337		7.374	-1.086		6.408	-2.501		7.137	-3.883
			3.921	-1.362		7.399	-1.079		6.43	-2.483		7.161	-3.826
			3.948	-1.379		7.424	-1.082		6.452	-2.443		7.184	-3.781
			3.974	-1.351		7.449	-1.105		6.473	-2.459		7.207	-3.72
			4.001	-1.334		7.474	-1.079		6.495	-2.469		7.23	-3.701
			4.027	-1.355		7.498	-1.064		6.516	-2.481		7.254	-3.648
			4.054	-1.359		7.523	-1.078		6.538	-2.464		7.277	-3.595
			4.081	-1.329		7.548	-1.085		6.56	-2.468		7.3	-3.555
			4.107	-1.319		7.573	-1.064		6.581	-2.481		7.324	-3.51
			4.134	-1.351		7.598	-1.055		6.603	-2.473		7.347	-3.509
			4.161	-1.384		7.623	-1.016		6.624	-2.46		7.37	-3.455
			4.187	-1.39		7.648	-0.954		6.646	-2.451		7.393	-3.425
			4.214	-1.383		7.673	-0.906		6.668	-2.457		7.417	-3.408
			4.24	-1.368		7.698	-0.828		6.689	-2.463		7.44	-3.315
			4.267	-1.314		7.723	-0.673		6.711	-2.472		7.463	-3.273
			4.294	-1.304		7.748	-0.532		6.732	-2.461		7.487	-3.22
			4.32	-1.294		7.773	-0.174		6.754	-2.459		7.51	-3.191
			4.347	-1.281		7.798	0.168		6.776	-2.445		7.533	-3.177
			4.374	-1.312		7.823	0.753		6.797	-2.474		7.556	-3.131
			4.4	-1.314		7.848	1.226		6.819	-2.485		7.58	-3.042
			4.427	-1.312		7.873	1.93		6.84	-2.455		7.603	-2.971
			4.453	-1.335		7.898	2.414		6.862	-2.432		7.626	-2.967
			4.48	-1.33		7.923	3.109		6.884	-2.46		7.65	-2.957
			4.507	-1.3		7.948	3.613		6.905	-2.479		7.673	-2.839
			4.533	-1.3		7.973	4.251		6.927	-2.447		7.696	-2.702
			4.56	-1.307		7.997	4.648		6.949	-2.426		7.719	-2.574
			4.587	-1.318		8.022	5.188		6.97	-2.434		7.743	-2.232
			4.613	-1.343		8.047	5.565		6.992	-2.438		7.766	-1.839
			4.64	-1.35		8.072	6.042		7.013	-2.427		7.789	-1.426
			4.666	-1.324		8.097	6.392		7.035	-2.43		7.813	-0.645
			4.693	-1.3		8.122	6.873		7.057	-2.438		7.836	0.037
			4.72	-1.302		8.147	7.157		7.078	-2.401		7.859	0.734
			4.746	-1.345		8.172	7.555		7.1	-2.379		7.882	1.781
			4.773	-1.35		8.197	7.888		7.121	-2.377		7.906	2.542
			4.8	-1.333		8.222	8.321		7.143	-2.376		7.929	3.276
			4.826	-1.318		8.247	8.589		7.165	-2.358		7.952	4.283
			4.853	-1.316		8.272	9.024		7.186	-2.324		7.976	4.97
			4.879	-1.347		8.297	9.362		7.208	-2.336		7.999	5.594
			4.906	-1.345		8.322	9.763		7.229	-2.357		8.022	6.36
			4.933	-1.374		8.347	10.056		7.251	-2.322		8.045	6.893
			4.959	-1.372		8.372	10.501		7.273	-2.306		8.069	7.4
			4.986	-1.372		8.397	10.787		7.294	-2.308		8.092	8.051
			5.013	-1.36		8.422	11.262		7.316	-2.282		8.115	8.509
			5.039	-1.365		8.447	11.592		7.338	-2.261		8.139	8.957
			5.066	-1.365		8.472	12.024		7.359	-2.231		8.162	9.515
			5.093	-1.373		8.496	12.314		7.381	-2.214		8.185	9.936
			5.119	-1.404		8.521	12.809		7.402	-2.21		8.208	10.329
			5.146	-1.397		8.546	13.182		7.424	-2.224		8.232	10.83
			5.172	-1.401		8.571	13.716		7.446	-2.216		8.255	11.174
			5.199	-1.399		8.596	14.135		7.467	-2.173		8.278	11.538
			5.226	-1.398		8.621	14.802		7.489	-2.164		8.302	12.039
			5.252	-1.357		8.646	15.351		7.51	-2.16		8.325	12.35
			5.279	-1.348		8.671	16.19		7.532	-2.133		8.348	12.647
			5.306	-1.363		8.696	16.878		7.554	-2.111		8.371	13.139
			5.332	-1.382		8.721	17.983		7.575	-2.087		8.395	13.418
			5.359	-1.398		8.746	18.839		7.597	-2.098		8.418	13.624
			5.385	-1.36		8.771	20.219		7.618	-2.078		8.441	13.954
			5.412	-1.375		8.796	21.362		7.64	-2.019		8.465	14.175
			5.439	-1.409		8.821	23.064		7.662	-2.007		8.488	14.396
			5.465	-1.411		8.846	24.419		7.683	-1.99		8.511	14.668
			5.492	-1.401		8.871	26.604		7.705	-1.923		8.534	14.841
			5.519	-1.404		8.896	28.275		7.727	-1.871		8.558	15.041
			5.545	-1.409		8.921	30.846		7.748	-1.831		8.581	15.356
			5.572	-1.399		8.946	32.882		7.77	-1.735		8.604	15.611
			5.598	-1.386		8.971	35.946		7.791	-1.504		8.628	15.901
			5.625	-1.387		8.995	38.338		7.813	-1.298		8.651	16.398
			5.652	-1.4		9.02	41.872		7.835	-0.985		8.674	16.796
			5.678	-1.408		9.045	44.544		7.856	-0.548		8.697	17.26
			5.705	-1.435		9.07	48.643		7.878	-0.109		8.721	18.03
			5.732	-1.445		9.095	51.713		7.899	0.36		8.744	18.666
			5.758	-1.433		9.12	56.199		7.921	1.158		8.767	19.409
			5.785	-1.429		9.145	59.56		7.943	1.717		8.791	20.575
			5.811	-1.437		9.17	62.975		7.964	2.286		8.814	21.54
			5.838	-1.417		9.195	68.014		7.986	2.868		8.837	22.58
			5.865	-1.381		9.22	71.77		8.007	3.4		8.86	24.194
			5.891	-1.427		9.245	77.152		8.029	3.926		8.884	25.492
			5.918	-1.456		9.27	81.103		8.051	4.58		8.907	26.921
			5.945	-1.43		9.295	86.691		8.072	5.026		8.93	29.128
			5.971	-1.384		9.32	90.692		8.094	5.454		8.954	30.817
			5.998	-1.405		9.345	96.406		8.115	5.879		8.977	32.621
			6.024	-1.388		9.37	100.486		8.137	6.276		9	35.377
			6.051	-1.378		9.395	106.259		8.159	6.627		9.023	37.52
			6.078	-1.413		9.42	110.37		8.18	6.955		9.047	39.795
			6.104	-1.441		9.445	116.101		8.202	7.421		9.07	43.191
			6.131	-1.441		9.47	120.182		8.224	7.745		9.093	45.794
			6.158	-1.431		9.495	125.691		8.245	8.082		9.117	48.435
			6.184	-1.438		9.519	129.618		8.267	8.444		9.14	52.435
			6.211	-1.477		9.544	134.986		8.288	8.757		9.163	55.491
			6.237	-1.451		9.569	138.653		8.31	9.038		9.186	58.567
			6.264	-1.432		9.594	143.699		8.332	9.461		9.21	63.124
			6.291	-1.423		9.619	147.119		8.353	9.811		9.233	66.429
			6.317	-1.432		9.644	151.695		8.375	10.132		9.256	69.888
			6.344	-1.443		9.669	154.875		8.396	10.442		9.28	73.378
			6.371	-1.456		9.694	159.033		8.418	10.804		9.303	78.388
			6.397	-1.442		9.719	161.87		8.44	11.149		9.326	82.057
			6.424	-1.437		9.744	165.619		8.461	11.665		9.349	85.703
			6.451	-1.443		9.769	168.133		8.483	12.074		9.373	90.979
			6.477	-1.452		9.794	171.465		8.504	12.491		9.396	94.674
			6.504	-1.447		9.819	173.641		8.526	12.926		9.419	98.466
			6.53	-1.443		9.844	176.544		8.548	13.391		9.443	103.809
			6.557	-1.46		9.869	178.534		8.569	13.853		9.466	107.528
			6.584	-1.473		9.894	181.151		8.591	14.588		9.489	111.277
			6.61	-1.47		9.919	182.953		8.613	15.147		9.512	116.4
			6.637	-1.441		9.944	185.36		8.634	15.736		9.536	120.035
			6.664	-1.461		9.969	187.088		8.656	16.354		9.559	123.609
			6.69	-1.444		9.994	189.537		8.677	17.055		9.582	128.503
			6.717	-1.439		10.018	191.34		8.699	17.823		9.606	131.897
			6.743	-1.447		10.043	194.019		8.721	18.838		9.629	135.128
			6.77	-1.442		10.068	196.108		8.742	19.607		9.652	139.645
			6.797	-1.367		10.093	199.225		8.764	20.418		9.675	142.665
			6.823	-1.405		10.118	201.816		8.785	21.234		9.699	145.657
			6.85	-1.444		10.143	205.89		8.807	22.011		9.722	149.713
			6.877	-1.471		10.168	209.115		8.829	22.783		9.745	152.384
			6.903	-1.493		10.193	214.419		8.85	23.508		9.769	155.031
			6.93	-1.458		10.218	218.701		8.872	24.549		9.792	158.543
			6.956	-1.428		10.243	225.547		8.893	25.351		9.815	160.933
			6.983	-1.441		10.268	231.158		8.915	26.322		9.838	163.205
			7.01	-1.42		10.293	240.029		8.937	27.38		9.862	166.232
			7.036	-1.433		10.318	247.28		8.958	28.591		9.885	168.314
			7.063	-1.404		10.343	258.546		8.98	29.981		9.908	170.353
			7.09	-1.411		10.368	267.384		9.002	32.193		9.932	173.147
			7.116	-1.449		10.393	281.294		9.023	33.97		9.955	175.099
			7.143	-1.442		10.418	292.285		9.045	35.906		9.978	177.075
			7.169	-1.46		10.443	309.184		9.066	38.085		10.001	179.825
			7.196	-1.472		10.468	322.293		9.088	40.365		10.025	181.826
			7.223	-1.444		10.493	342		9.11	42.857		10.048	183.958
			7.249	-1.448		10.517	357.276		9.131	46.55		10.071	187.065
			7.276	-1.46		10.542	380.042		9.153	49.394		10.095	189.495
			7.303	-1.484		10.567	397.201		9.174	52.357		10.118	192.106
			7.329	-1.454		10.592	422.855		9.196	55.51		10.141	196.174
			7.356	-1.414		10.617	441.927		9.218	58.773		10.164	199.404
			7.382	-1.428		10.642	470.053		9.239	62.174		10.188	202.962
			7.409	-1.475		10.667	490.836		9.261	67.173		10.211	208.734
			7.436	-1.462		10.692	520.5		9.282	70.741		10.234	213.195
			7.462	-1.444		10.717	542.501		9.304	74.495		10.258	218.555
			7.489	-1.447		10.742	573.843		9.326	78.293		10.281	226.516
			7.516	-1.469		10.767	596.533		9.347	82.215		10.304	232.858
			7.542	-1.436		10.792	628.757		9.369	86.152		10.327	239.987
			7.569	-1.427		10.817	651.404		9.39	91.952		10.351	251.105
			7.595	-1.404		10.842	683.602		9.412	96.087		10.374	259.789
			7.622	-1.382		10.867	706.445		9.434	100.247		10.397	269.336
			7.649	-1.414		10.892	737.295		9.455	104.402		10.421	283.95
			7.675	-1.384		10.917	759.316		9.477	108.646		10.444	295.506
			7.702	-1.378		10.942	789.15		9.499	112.81		10.467	307.811
			7.729	-1.34		10.967	809.646		9.52	116.956		10.49	326.706
			7.755	-1.204		10.992	837.269		9.542	122.847		10.514	341.156
			7.782	-0.97		11.016	855.472		9.563	126.837		10.537	356.332
			7.809	-0.746		11.041	879.724		9.585	130.939		10.56	379.412
			7.835	-0.329		11.066	896.35		9.607	134.963		10.584	396.446
			7.862	0.187		11.091	917.268		9.628	138.973		10.607	414.607
			7.888	0.563		11.116	930.946		9.65	142.85		10.63	441.325
			7.915	1.179		11.141	948.007		9.671	148.38		10.653	461.03
			7.942	1.743		11.166	958.354		9.693	152.111		10.677	481.684
			7.968	2.153		11.191	971.038		9.715	155.751		10.7	511.483
			7.995	2.698		11.216	978.299		9.736	159.298		10.723	533.351
			8.022	3.178		11.241	986.695		9.758	162.802		10.747	555.307
			8.048	3.503		11.266	990.893		9.779	166.138		10.77	587.362
			8.075	3.923		11.291	994.612		9.801	170.691		10.793	610.195
			8.101	4.322		11.316	995.447		9.823	173.853		10.816	632.966
			8.128	4.636		11.341	993.971		9.844	176.779		10.84	665.726
			8.155	5.048		11.366	991.674		9.866	179.547		10.863	688.436
			8.181	5.432		11.391	986.277		9.888	182.191		10.886	711.402
			8.208	5.679		11.416	980.954		9.909	184.827		10.91	743.185
			8.235	6.07		11.441	971.669		9.931	188.217		10.933	765.24
			8.261	6.468		11.466	963.479		9.952	190.605		10.956	787.125
			8.288	6.749		11.491	950.608		9.974	192.845		10.98	808.076
			8.314	7.156		11.515	939.963		9.996	194.958		11.003	836.777
			8.341	7.617		11.54	923.217		10.017	196.967		11.026	855.826
			8.368	7.917		11.565	911.004		10.039	198.922		11.049	874.212
			8.394	8.308		11.59	892.101		10.06	200.883		11.073	898.526
			8.421	8.823		11.615	877.394		10.082	203.576		11.096	914.659
			8.448	9.192		11.64	856.772		10.104	205.53		11.119	929.948
			8.474	9.722		11.665	841.224		10.125	207.489		11.143	949.273
			8.501	10.327		11.69	824.901		10.147	209.553		11.166	961.878
			8.527	10.782		11.715	801.93		10.168	211.712		11.189	973.229
			8.554	11.476		11.74	784.755		10.19	214.087		11.212	986.7
			8.581	12.253		11.765	760.875		10.212	217.649		11.236	994.943
			8.607	12.86		11.79	743.425		10.233	220.566		11.259	1001.99
			8.634	13.776		11.815	718.515		10.255	223.734		11.282	1009.77
			8.661	14.504		11.84	701.581		10.277	227.156		11.306	1013.84
			8.687	15.572		11.865	676.688		10.298	231.033		11.329	1016.64
			8.714	16.782		11.89	658.433		10.32	235.48		11.352	1018.43
			8.74	17.713		11.915	634.112		10.341	242.567		11.375	1017.99
			8.767	19.057		11.94	616.472		10.363	248.22		11.399	1016.57
			8.794	20.463		11.965	592.652		10.385	254.625		11.422	1012.73
			8.82	21.493		11.99	576.413		10.406	261.482		11.445	1008.4
			8.847	23.053		12.015	553.155		10.428	269.186		11.469	1003.07
			8.874	24.661		12.039	536.734		10.449	277.513		11.492	994.169
			8.9	25.91		12.064	514.03		10.471	290.779		11.515	986.55
			8.927	27.847		12.089	497.918		10.493	301.069		11.538	977.821
			8.953	30.114		12.114	476.413		10.514	312.429		11.562	964.428
			8.98	31.949		12.139	461.303		10.536	324.487		11.585	953.993
			9.007	34.812		12.164	440.833		10.557	337.331		11.608	942.823
			9.033	38.038		12.189	426.42		10.579	351.236		11.632	926.29
			9.06	40.503		12.214	406.571		10.601	372.311		11.655	914.222
			9.087	44.259		12.239	392.865		10.622	388.253		11.678	901.083
			9.113	48.37		12.264	374.645		10.644	404.988		11.701	881.787
			9.14	51.467		12.289	361.922		10.666	422.856		11.725	868.015
			9.167	56.057		12.314	344.528		10.687	440.901		11.748	853.415
			9.193	60.968		12.339	332.539		10.709	460.111		11.771	832.913
			9.22	64.622		12.364	316.573		10.73	479.903		11.795	817.793
			9.246	69.837		12.389	305.473		10.752	509.105		11.818	802.639
			9.273	75.371		12.414	290.61		10.774	530.174		11.841	780.902
			9.3	79.359		12.439	280.364		10.795	552.491		11.864	765.257
			9.326	85.1		12.464	266.293		10.817	574.762		11.888	749.576
			9.353	91.016		12.489	256.703		10.838	597.224		11.911	727.866
			9.38	95.212		12.514	243.812		10.86	620.267		11.934	712.449
			9.406	101.245		12.538	235.019		10.882	652.981		11.958	696.506
			9.433	107.369		12.563	223.378		10.903	676.382		11.981	675.027
			9.459	111.641		12.588	215.091		10.925	699.624		12.004	659.514
			9.486	117.644		12.613	204.125		10.946	723.516		12.027	644.523
			9.513	123.728		12.638	196.813		10.968	746.285		12.051	624.095
			9.539	127.99		12.663	186.786		10.99	769.432		12.074	609.173
			9.566	133.843		12.688	180.015		11.011	801.627		12.097	594.386
			9.593	139.577		12.713	170.908		11.033	824.056		12.121	574.333
			9.619	143.606		12.738	164.564		11.054	845.668		12.144	560.357
			9.646	149.136		12.763	156.301		11.076	867.017		12.167	546.406
			9.672	154.473		12.788	150.583		11.098	887.48		12.19	527.708
			9.699	158.136		12.813	142.945		11.119	907.022		12.214	514.847
			9.726	163.057		12.838	138.058		11.141	933.863		12.237	501.699
			9.752	167.879		12.863	131.37		11.163	951.709		12.26	484.124
			9.779	171.167		12.888	126.877		11.184	968.705		12.284	471.701
			9.806	175.455		12.913	121.056		11.206	984.226		12.307	460.009
			9.832	179.887		12.938	117.161		11.227	999.15		12.33	444.616
			9.859	182.616		12.963	112.28		11.249	1012.78		12.353	433.595
			9.885	186.097		12.988	109.122		11.271	1030.06		12.377	422.94
			9.912	189.596		13.013	105.067		11.292	1040.77		12.4	408.836
			9.939	191.953		13.037	102.621		11.314	1050.12		12.423	398.495
			9.965	195.034		13.062	99.652		11.335	1057.89		12.447	389.355
			9.992	197.964		13.087	97.812		11.357	1064.52		12.47	377.256
			10.019	200.014		13.112	95.7		11.379	1069.89		12.493	369.347
			10.045	202.802		13.137	94.485		11.4	1073.27		12.516	361.792
			10.072	205.639		13.162	93.134		11.422	1075.68		12.54	352.371
			10.098	207.764		13.187	92.39		11.443	1075.87		12.563	346.316
			10.125	210.82		13.212	91.592		11.465	1073.96		12.586	340.713
			10.152	214.28		13.237	91.305		11.487	1070.4		12.61	336.086
			10.178	217.068		13.262	91.025		11.508	1065.41		12.633	330.596
			10.205	221.27		13.287	90.923		11.53	1058.94		12.656	327.22
			10.232	226.153		13.312	90.986		11.552	1047.4		12.679	324.773
			10.258	230.248		13.337	91.148		11.573	1037.61		12.703	322.571
			10.285	236.579		13.362	91.395		11.595	1026.4		12.726	321.904
			10.311	244.05		13.387	91.662		11.616	1013.81		12.749	321.998
			10.338	250.153		13.412	92.087		11.638	999.989		12.773	323.257
			10.365	259.645		13.437	92.398		11.66	984.404		12.796	324.878
			10.391	270.744		13.462	92.857		11.681	961.074		12.819	327.123
			10.418	279.652		13.487	93.2		11.703	942.869		12.842	330.976
			10.445	293.3		13.512	93.589		11.724	923.908		12.866	334.404
			10.471	308.714		13.536	93.829		11.746	903.864		12.889	338.255
			10.498	320.808		13.561	94.128		11.768	882.656		12.912	344.163
			10.525	339.151		13.586	94.291		11.789	861.18		12.936	348.547
			10.551	359.384		13.611	94.358		11.811	829.803		12.959	353.093
			10.578	374.932		13.636	94.368		11.832	807.52		12.982	359.747
			10.604	397.968		13.661	94.327		11.854	783.761		13.005	364.544
			10.631	422.538		13.686	94.183		11.876	761.015		13.029	369.345
			10.658	441.231		13.711	93.777		11.897	736.712		13.052	375.927
			10.684	468.505		13.736	93.443		11.919	713.168		13.075	380.493
			10.711	496.947		13.761	92.811		11.941	679.441		13.099	384.885
			10.738	518.453		13.786	92.24		11.962	655.962		13.122	390.747
			10.764	548.71		13.811	91.334		11.984	632.263		13.145	394.772
			10.791	579.931		13.836	90.64		12.005	608.852		13.168	398.469
			10.817	603.046		13.861	89.507		12.027	585.983		13.192	403.338
			10.844	634.994		13.886	88.637		12.049	563.274		13.215	406.575
			10.871	658.414		13.911	87.206		12.07	541.145		13.238	409.537
			10.897	690.799		13.936	86.163		12.092	510.319		13.262	413.238
			10.924	722.534		13.961	84.608		12.113	489.636		13.285	415.569
			10.951	745.588		13.986	83.344		12.135	468.904		13.308	417.638
			10.977	777.272		14.011	81.554		12.157	449.203		13.331	419.86
			11.004	807.483		14.035	80.237		12.178	429.796		13.355	421.112
			11.03	829.072		14.06	78.329		12.2	411.353		13.378	422.095
			11.057	857.777		14.085	76.897		12.221	385.914		13.401	422.998
			11.084	884.664		14.11	74.854		12.243	368.887		13.425	423.272
			11.11	903.082		14.135	73.329		12.265	352.317		13.448	423.265
			11.137	927.589		14.16	71.228		12.286	336.33		13.471	422.54
			11.164	949.855		14.185	69.672		12.308	321.295		13.494	421.575
			11.19	964.332		14.21	68.053		12.329	306.827		13.518	420.361
			11.217	983.14		14.235	65.806		12.351	287.498		13.541	418.156
[truncated: 368 more rows]

## Sheet: Suppl. Figure 2
		Suppl. Figure 2
[truncated: 382 more rows]

## Sheet: Suppl. Figure 3
		Suppl. Figure 3
[truncated: 11 more rows]

[truncated: 3 more sheets: Suppl. Figure 4, Suppl.  Figure 5, Suppl. Figure 6]
